# Supplementary material for: Transcriptomic response of Anopheles gambiae sensu stricto mosquito larvae to Curry tree (Murraya koenigii) phytochemicals
Source: Parasit Vectors. 2021 Jan 2;14:1. doi: 10.1186/s13071-020-04505-4 (PMC7777392; doi:10.1186/s13071-020-04505-4)
Supplement: Supplementary file 2 — Additional file 2: Table S2. Analysis of An. gambiae larvae RNA-seq libraries. Sheet 1. RNAseq dataset output of An. gambiae larvae transcripts. Sheet 2. Differentially Expressed genes (FC ≥ 1.5) Sheet 3. The top 200 most abundant transcripts (RPKM) in the control An. gambiae larvae differentially expressed library. [file 13071_2020_4505_MOESM2_ESM.xlsx]

## Sheet: CLC output
Feature ID	FC (original values)	FC (normalized values)	Baggerley's test: NORMALIZED- Bonferroni	Baggerley's test: NORMALIZED- FDR p-value correction	Baggerley's test: original values - Bonferroni	Baggerley's test: - FDR p-value correction	CL1 - Unique gene reads	CL1- Total gene reads	CL2 - Unique gene reads	CL2- Total gene reads	CL - Normalized means	CL - Means	TL1- Unique gene reads	TL1- Total gene reads	TL2- Unique gene reads	TL- Total gene reads	TL- Normalized means	TL- Means
AGAP000235-RA Thymosin|protein_coding|X:4414895:4430025:1|	4.0097	2.23185	0	0	0	0	561	11848	379	8386	8551.24	5994.09	1265	25410	1055	22659	19085.1	24034.5
AGAP000303-RA |protein_coding|X:5365577:5371383:-1|	12.5624	8.06556	0	0	2.54113e-10	3.19638e-13	233	233	129	129	131.958	117.295	1650	1650	1297	1297	1064.32	1473.5
AGAP000899-RA |protein_coding|X:16998331:17000803:1|	10.4115	4.04069	0	0	0	0	68	68	39	39	65.2185	34.7693	384	384	340	340	263.528	362
AGAP001026-RB carboxypeptidase A|protein_coding|X:19721319:19723045:-1|	4.8789	2.08297	0	0	0	0	2	146	0	100	126.697	74.1971	11	369	8	355	263.906	362
AGAP001269-RB |protein_coding|2R:2140551:2145097:1|	5.52296	2.98416	0	0	0.000350655	2.7015e-07	123	656	64	300	442.327	330.62	417	2011	330	1641	1319.98	1826
AGAP001391-RA Tetracycline transporter|protein_coding|2R:4146363:4149418:-1|	3.68905	1.58995	0	0	0.36473	0.000189667	706	706	314	314	599.442	357.273	1434	1434	1202	1202	953.084	1318
AGAP001597-RA |protein_coding|2R:6567817:6573729:-1|	6.51928	3.7297	0	0	3.42473e-05	2.89986e-08	3	263	5	94	167.581	132.607	8	947	8	782	625.027	864.5
AGAP001600-RA Ser/Thr protein phosphatase/nucleotidase|protein_coding|2R:6631784:6633758:-1|	2.84669	1.31922	0	0	1	0.0156438	1490	1490	726	726	1174.57	752.63	2280	2280	2005	2005	1549.52	2142.5
AGAP001625-RA |protein_coding|2R:7002512:7006196:1|	12.5156	10.5461	0	0	0	0	552	552	30	30	239.266	276.376	3753	3753	3165	3165	2523.34	3459
AGAP001983-RA |protein_coding|2R:13133425:13135790:-1|	5.14779	2.64049	0	0	4.01881e-08	4.36827e-11	954	954	157	157	684.858	481.081	2489	2489	2464	2464	1808.36	2476.5
AGAP002005-RA |protein_coding|2R:13533900:13535451:1|	14.3214	13.1742	0	0	0	0	28	28	0	0	11.0644	14	203	203	198	198	145.765	200.5
AGAP002403-RA Nucleoside diphosphate-linked moiety X motif 18|protein_coding|2R:20966774:20968437:1|	3.92	1.7114	0	0	0.00698888	4.56583e-06	508	508	263	263	425.531	257.143	1060	1060	956	956	728.255	1008
AGAP002464-RA secreted ferritin G subunit|protein_coding|2R:21823645:21825022:-1|	4.17355	3.13155	0	0	1.7405e-11	2.38098e-14	40536	40536	11260	11260	22804.7	20445.7	83648	83648	87014	87014	71413.9	85331
AGAP002465-RA ferritin heavy chain|protein_coding|2R:21825402:21827293:1|	4.20567	3.00317	0	0	6.64522e-09	7.62941e-12	34054	34054	9171	9171	19983.6	17195.8	69643	69643	74997	74997	60014	72320
AGAP002725-RA |protein_coding|2R:26248500:26263468:-1|	4.38558	2.24426	0	0	0.000330316	2.54677e-07	1207	1207	688	688	866.571	608.699	2818	2818	2521	2521	1944.81	2669.5
AGAP003049-RA stearoyl-CoA desaturase (delta-9 desaturase)|protein_coding|2R:31443427:31453433:-1|	21.3194	13.7076	0	0	0	0	0	15	0	7	8.55648	7.57527	0	169	0	154	117.289	161.5
AGAP003664-RA Envelysin|protein_coding|2R:41338806:41339827:-1|	37.1747	25.0003	0	0	0	0	56	56	9	9	30.299	28.1912	1121	1121	975	975	757.483	1048
AGAP004124-RA |protein_coding|2R:50384354:50387218:1|	12.7377	7.90369	0	0	1.52401e-07	1.57602e-10	344	344	71	71	202.325	173.148	2514	2514	1897	1897	1599.12	2205.5
AGAP004129-RA Osi6: osiris 6|protein_coding|2R:50491387:50492715:1|	23.2544	18.3132	0	0	0	0	1664	1664	77	77	818.97	834.144	20342	20342	18453	18453	14998	19397.5
AGAP004130-RA Osi7: osiris 7|protein_coding|2R:50520138:50521031:1|	12.4782	11.102	0	0	0	0	913	913	8	8	380.33	456.678	5730	5730	5667	5667	4222.41	5698.5
AGAP004132-RA |protein_coding|2R:50579082:50585938:1|	32.3333	29.2888	0	0	0	0	2	6	0	0	2.38961	3	37	108	35	86	69.9889	97
AGAP004487-RA SNX5 protein|protein_coding|2R:56844471:56847032:-1|	2.91366	1.28684	0	0	1	0.00348545	1765	1765	940	940	1472.12	892.691	2748	2748	2454	2454	1894.38	2601
AGAP004498-RA Sulfotransferase (Sult)|protein_coding|2R:57078847:57080018:1|	10.0596	7.63229	0	0	0	0	159	159	15	15	76.109	79.7744	856	856	749	749	580.886	802.5
AGAP004567-RA Transmembrane protease serine 11B|protein_coding|2R:57644052:57645084:1|	5.80622	2.7167	0	0	1.11392e-10	1.42993e-13	330	330	96	96	257.762	166.976	1020	1020	919	919	700.261	969.5
AGAP004570-RA Clipd1|protein_coding|2R:57658284:57659302:1|	18.9335	9.12119	0	0	0	0	45	45	16	16	34.4458	22.8695	439	439	427	427	314.187	433
AGAP004758-RA |protein_coding|2L:3070600:3072473:-1|	3.25152	1.5232	0	0	1.39531e-05	1.22075e-08	0	4936	0	2613	4014.35	2498.83	0	8225	0	8025	6114.65	8125
AGAP005108-RA Proliferation-associated 2G4|protein_coding|2L:10198419:10202718:1|	2.67392	1.4063	0	0	0.0161129	1.0008e-05	1789	11830	776	8182	8742.2	5988.78	2599	16136	2244	15891	12294.1	16013.5
AGAP005586-RA |protein_coding|2L:17443366:17446411:-1|	11.6709	10.013	0	0	1.7405e-11	2.38098e-14	718	718	30	30	308.352	359.354	4650	4650	3738	3738	3087.52	4194
AGAP005588-RA |protein_coding|2L:17464048:17474311:-1|	7.14522	4.30196	0	0	1.00949e-10	1.29754e-13	335	335	85	85	203.329	168.714	1269	1269	1142	1142	874.713	1205.5
AGAP005695-RA CPTC2: cuticular protein from two-cysteine family 2|protein_coding|2L:19097966:19098322:-1|	17.3448	15.9552	0	0	0	0	1855	1855	8	8	776.172	927.946	17783	17783	14407	14407	12383.9	16095
AGAP005697-RA CPTC3: cuticular protein from two-cysteine family 3|protein_coding|2L:19100804:19101270:1|	15.9402	14.404	0	0	0	0	327	652	0	0	264.542	326	2929	5535	2700	4858	3810.47	5196.5
AGAP005698-RA CPTC4: cuticular protein from two-cysteine family 4|protein_coding|2L:19101852:19102333:1|	16.2439	14.2129	0	0	0	0	1101	1101	11	11	473.403	551.07	9393	9393	8510	8510	6728.41	8951.5
AGAP005836-RA COEJHE4E: carboxylesterase juvenile hormone esterase|protein_coding|2L:22313684:22315544:-1|	20.7191	16.9658	0	0	0	0	580	580	54	54	264.112	290.626	6607	6607	5436	5436	4480.88	6021.5
AGAP006060-RA |protein_coding|2L:25928498:25928942:-1|	40.6147	10.257	0	0	0	0	71	71	26	26	106.492	36.8463	1483	1483	1510	1510	1092.3	1496.5
AGAP006321-RA CPR71: cuticular protein RR-2 family 71|protein_coding|2L:29573241:29574367:-1|	18.6162	14.6896	0	0	0	0	21	21	1	1	9.68389	10.5284	191	191	201	201	142.253	196
AGAP006865-RA CPR64: cuticular protein RR-1 family 64|protein_coding|2L:39222587:39223516:-1|	20.75	19.0591	0	0	1.52929e-05	1.33098e-08	8	8	0	0	3.14533	4	95	95	71	71	59.9473	83
AGAP007215-RA phosphoacetylglucosamine mutase|protein_coding|2L:44369741:44371801:-1|	4.50211	2.22814	0	0	0.000127886	1.03217e-07	1240	1240	508	508	918.612	625.707	3011	3011	2623	2623	2046.8	2817
AGAP007866-RA SPZ4: spaetzle-like cytokine 4|protein_coding|3R:2368647:2370615:-1|	16.1355	13.8589	0	0	0	0	199	199	7	7	84.1176	99.5943	1712	1712	1502	1502	1165.78	1607
AGAP007889-RA UDP-N-acetylglucosamine pyrophosphorylase|protein_coding|3R:2534851:2537491:1|	4.70475	2.14043	0	0	0	0	2587	2587	2002	2002	2141.75	1308.57	6409	6409	5904	5904	4584.28	6156.5
AGAP008005-RA |protein_coding|3R:4006718:4007982:1|	6.78318	4.16598	0	0	3.48099e-11	4.62898e-14	808	808	94	94	481.584	406.299	2914	2914	2598	2598	2006.27	2756
AGAP008123-RA |protein_coding|3R:5907583:5909604:-1|	14.4077	8.03174	0	0	1.17101e-08	1.32317e-11	100	100	43	43	65.7191	50.5632	827	827	630	630	527.839	728.5
AGAP008125-RA all-trans-retinol dehydrogenase (NAD+)|protein_coding|3R:5919150:5929244:-1|	7.56005	3.91734	0	0	1.12002e-05	9.88543e-09	808	808	204	204	567.594	407.338	3482	3482	2677	2677	2223.46	3079.5
AGAP008387-RA |protein_coding|3R:10240742:10243285:1|	4.92732	2.53586	0	0	0	0	6929	6929	4203	4203	5234.67	3504.24	17351	17351	17182	17182	13274.4	17266.5
AGAP008781-RA Elongation of very long chain fatty acids protein 5|protein_coding|3R:17754120:17756115:-1|	40.9049	32.9022	0	0	0	0	82	82	4	4	37.2005	41.0954	1657	1657	1705	1705	1223.98	1681
AGAP009123-RA |protein_coding|3R:26217371:26247296:-1|	4.75819	2.3451	0	0	0.0375915	2.2336e-05	306	306	285	285	227.912	154.681	808	808	664	664	534.478	736
AGAP009282-RA Hyphantrin|protein_coding|3R:30588594:30589623:-1|	8.72662	3.80321	0	0	0	0	846	846	230	230	718.464	428.115	4014	4014	3458	3458	2732.47	3736
AGAP009649-RA solute carrier family 17, member 5|protein_coding|3R:37609386:37618770:1|	3.24551	1.63973	0	0	0.000110575	8.96072e-08	6712	6712	3546	3546	5107.28	3394.85	11546	11546	10490	10490	8374.55	11018
AGAP010004-RA |protein_coding|3R:47535848:47536671:-1|	15.4154	10.5718	0	0	0	0	56	98	9	11	52.2772	49.3013	441	745	447	775	552.663	760
AGAP010139-RD GMP synthase (glutamine-hydrolysing)|protein_coding|3R:49356301:49360698:-1|	3.64935	1.69321	0	0	1	0.00139184	38	576	13	383	453.364	291.148	59	1159	52	966	767.641	1062.5
AGAP010214-RA |protein_coding|3R:50841072:50845226:1|	2.71529	1.29885	0	0	1	0.00103062	4986	4986	2110	2110	3927.55	2522.01	7160	7160	6536	6536	5101.29	6848
AGAP010385-RA |protein_coding|3L:2430997:2433934:-1|	2.40548	1.31275	0	0	1	0.00264071	13992	13992	3048	3048	9944.09	7077.79	17285	17285	16766	16766	13054.1	17025.5
AGAP011029-RA CYP6AF2: cytochrome P450|protein_coding|3L:14610897:14612465:-1|	10.6151	4.93461	0	0	0	0	2	46	1	31	36.9603	23.4101	24	249	21	248	182.385	248.5
AGAP011679-RA |protein_coding|3L:31282269:31291171:1|	2.99378	1.65408	0	0	0.0118829	7.5208e-06	11474	11474	15444	15444	8064.49	5801.2	18485	18485	16250	16250	13339.3	17367.5
AGAP011917-RA serine-type enodpeptidase|protein_coding|3L:35126950:35127906:-1|	3.33251	1.82143	0	0	0.000223192	1.75328e-07	7706	7706	1470	1470	5462.47	3891.82	13155	13155	12784	12784	9949.52	12969.5
AGAP012644-RA |protein_coding|UNKN:22154460:22155268:1|	15.3356	13.6291	0	0	0	0	101	146	0	0	59.7735	73	749	1113	749	1126	814.657	1119.5
AGAP012903-RA cuticular protein 3 from two-cysteine family|protein_coding|UNKN:37449767:37450235:-1|	14.7408	12.6715	0	0	0	0	715	1221	3	16	534.492	611.328	5339	9056	5634	8967	6772.84	9011.5
AGAP013009-RA |protein_coding|X:7206188:7213763:-1|	9.63165	6.68867	0	0	3.48099e-12	4.94459e-15	377	377	181	181	197.174	189.376	1992	1992	1656	1656	1318.83	1824
AGAP013281-RA |protein_coding|2R:42182745:42188042:-1|	7.87088	4.62667	0	0	2.54113e-10	3.19638e-13	127	127	69	69	79.0215	64.097	534	534	475	475	365.606	504.5
AGAP013403-RA Sodium-coupled monocarboxylate transporter 2|protein_coding|2R:12974188:12976519:-1|	9.58466	6.56053	0	0	9.05058e-10	1.10778e-12	54	54	18	18	29.0428	27.1789	258	258	263	263	190.536	260.5
AGAP013472-RA |protein_coding|2R:49707673:49708236:-1|	7.89406	4.36535	0	0	5.64095e-08	6.05252e-11	209	209	29	29	138.237	105.522	916	916	750	750	603.454	833
AGAP028419-RA |protein_coding|3L:40919476:40920326:1|	14.1151	5.89382	0	0	0	0	23	23	9	9	20.4964	11.7605	174	174	158	158	120.802	166
AGAP028473-RA |protein_coding|2R:18237777:18252269:-1|	9.62046	6.55266	0	0	8.70248e-11	1.12581e-13	678	678	196	196	363.697	340.472	3620	3620	2931	2931	2383.19	3275.5
AGAP010854-RA solute carrier family 45, member 1/2/4|protein_coding|3L:12049444:12058049:1|	-1.08819	-2.23983	8.8874e-158	1.4107e-159	1	0.0372182	7213	7213	4715	4715	5493.99	3649.8	3426	3426	3282	3282	2452.86	3354
AGAP012325-RA OBP28: odorant binding protein 28|protein_coding|3L:40221011:40221620:1|	-1.2076	-2.67414	2.92686e-144	4.57322e-146	1	0.0513568	3768	3768	594	594	3061.13	1906.2	1625	1625	1532	1532	1144.72	1578.5
AGAP028705-RA |protein_coding|UNKN:7203045:7204057:1|	-1.78628	-4.06794	2.1135e-116	3.25154e-118	1	0.0299691	1432	1432	361	361	1199.03	724.337	409	409	402	402	294.751	405.5
AGAP009633-RA 3-oxoacyl-(acyl-carrier protein) reductase fabG2|protein_coding|3R:37348557:37349608:-1|	1.24809	-1.69887	2.95172e-108	4.47231e-110	1	0.569825	4092	4092	993	993	3195.3	2068.36	2712	2712	2451	2451	1880.84	2581.5
AGAP006971-RA |protein_coding|2L:40426352:40426837:-1|	1.29674	-1.66111	2.50537e-68	3.73936e-70	1	0.68726	3044	3044	338	338	2403.28	1538.47	2107	2107	1883	1883	1446.79	1995
AGAP002520-RA short-chain dehydrogenease/reductase|protein_coding|2R:22321323:22322311:1|	1.31039	-1.6402	2.94849e-59	4.33601e-61	1	0.725471	3116	3116	832	832	2448.52	1574.73	2229	2229	1898	1898	1492.82	2063.5
AGAP009192-RA GSTE5: glutathione S-transferase epsilon class 5|protein_coding|3R:28594993:28595802:-1|	1.22761	-1.80101	1.34519e-57	1.94955e-59	1	0.553979	2121	2121	442	442	1716.07	1072.41	1436	1436	1197	1197	952.837	1316.5
AGAP003993-RA |protein_coding|2R:47600856:47612466:-1|	-1.02575	-2.3147	7.99617e-55	1.14231e-56	1	0.134337	3438	3438	2298	2298	2840.75	1739.68	1851	1851	1541	1541	1227.26	1696
AGAP001053-RB |protein_coding|X:21343435:21367564:1|	1.19939	-1.68916	3.36523e-36	4.73976e-38	1	0.157789	114	9529	47	2892	7255.63	4825.8	108	6294	59	5282	4295.4	5788
AGAP006985-RA |protein_coding|2L:40467550:40467938:-1|	-1.22827	-2.62161	3.97085e-34	5.51506e-36	1	0.292402	905	907	75	75	709.94	458.146	405	407	339	339	270.804	373
AGAP010311-RA Dehydrogenase/reductase SDR family member 11 precursor|protein_coding|3L:119535:125410:-1|	1.23265	-1.76836	2.58501e-33	3.54111e-35	1	0.689099	1475	1475	309	309	1170.68	745.142	1003	1003	834	834	662.013	918.5
AGAP007346-RA LYSC5: C-Type Lysozyme.|protein_coding|2L:45979983:45980624:-1|	-1.15047	-2.63812	1.17116e-30	1.58265e-32	1	0.210689	987	987	148	148	829.204	499.304	506	506	362	362	314.317	434
AGAP007345-RA LYSC3: C-Type Lysozyme.|protein_coding|2L:45978939:45979603:-1|	-1.68288	-2.6616	7.03239e-26	9.37652e-28	1.18923e-09	1.43975e-12	72178	74065	12398	12459	46426.6	37524	25061	25674	18414	18921	17443.1	22297.5
AGAP003508-RA ATP-dependent RNA helicase SUPV3L1, mitochondrial|protein_coding|2R:38776334:38785904:1|	1.44466	-1.56451	8.81748e-26	1.16019e-27	1	0.87584	982	982	700	700	814.411	496.658	758	758	677	677	520.555	717.5
AGAP011277-RA |protein_coding|3L:20484466:20485050:1|	-8.60664	-16.9758	1.20158e-25	1.5605e-27	1	0.0100629	2116	2123	295	295	1594.6	1071.53	53	54	195	195	93.9338	124.5
AGAP013106-RA Niemann-Pick Type C-2|protein_coding|2R:12806068:12806668:-1|	-4.42888	-9.02735	2.60661e-25	3.34181e-27	1	0.0461128	368	368	49	49	278.075	186.013	40	40	44	44	30.8036	42
AGAP001354-RA |protein_coding|2R:3434159:3435100:-1|	1.1576	-1.8427	5.79982e-24	7.34155e-26	1	0.197237	5933	5933	1497	1497	4698.74	3003.2	3490	3490	3463	3463	2549.92	3476.5
AGAP000672-RB Obg-like ATPase 1|protein_coding|X:11856358:11875556:-1|	1.34491	-1.7122	1.46732e-23	1.83416e-25	1	0.685135	213	1436	70	645	1208.44	726.443	138	1016	131	938	705.785	977
AGAP006443-RA Venom allergen|protein_coding|2L:32106601:32107607:-1|	1.07124	-1.549	2.2818e-22	2.81703e-24	1	0.00200008	31763	31763	8092	8092	20506.8	16087	17436	17436	17030	17030	13238.8	17233
AGAP004055-RB 2-oxoglutarate dehydrogenase E2 component (dihydrolipoamide succinyltransferas|protein_coding|2R:49085519:49089717:-1|	1.69683	-1.31476	1.56618e-21	1.90997e-23	1	0.904198	145	2687	105	1963	2202.73	1359	119	2484	112	2128	1675.39	2306
AGAP001417-RA Brain protein 44-like protein|protein_coding|2R:4657950:4659347:-1|	1.51388	-1.39934	1.92882e-21	2.32388e-23	1	1	835	3741	213	1188	2907.17	1890.5	711	3046	628	2678	2077.52	2862
AGAP005323-RB D-aspartate oxidase|protein_coding|2L:14057406:14073092:1|	-1.13133	-2.46718	3.32233e-19	3.95516e-21	1	0.273406	99	1221	9	383	987.067	617.139	44	503	44	588	400.079	545.5
AGAP003074-RB solute carrier family 25 (mitochondrial dicarboxylate transporter), member 10|protein_coding|2R:32125286:32129913:-1|	1.38542	-1.65497	7.44624e-19	8.76028e-21	1	0.768833	303	1681	69	596	1407.79	850.286	259	1302	158	1054	850.642	1178
AGAP007053-RA |protein_coding|2L:41882609:41884510:1|	-1.03813	-2.27568	7.6591e-19	8.90593e-21	1	0.235523	328	328	155	155	266.916	166.101	157	157	163	163	117.291	160
AGAP000416-RB hydroxyacylglutathione hydrolase|protein_coding|X:7437022:7438315:-1|	1.33103	-1.60007	3.95468e-18	4.54561e-20	1	0.812155	1051	2799	254	891	2177.28	1413.94	774	1957	703	1807	1360.74	1882
AGAP006419-RA A5R2: antigen 5 related protein 2|protein_coding|2L:31688777:31689767:1|	-1.17515	-2.76049	6.74684e-18	7.66686e-20	1	0.0183625	2999	2999	817	817	2583.57	1518.89	1370	1370	1215	1215	935.909	1292.5
AGAP007565-RB Chaperone DnaJ protein|protein_coding|2L:47724214:47726515:1|	1.25941	-1.68428	8.55803e-18	9.61577e-20	1	0.696709	1207	2926	451	1430	2270.51	1478.07	782	1917	687	1806	1348.06	1861.5
AGAP008484-RA tRNA-dihydrouridine synthase 1|protein_coding|3R:11139634:11145108:-1|	1.33327	-1.60174	4.30091e-17	4.77879e-19	1	0.844137	1205	1205	521	521	943.682	608.655	828	828	795	795	589.16	811.5
AGAP003934-RA battenin|protein_coding|2R:46532070:46537664:-1|	1.29406	-1.63255	4.21561e-16	4.63253e-18	1	0.678493	3695	3695	1347	1347	2879.29	1867.38	2412	2412	2421	2421	1763.67	2416.5
AGAP013377-RA |protein_coding|2R:7031639:7032582:1|	1.20134	-1.92947	1.16513e-15	1.26645e-17	1	0.474067	1303	1303	341	341	1111.35	659.267	791	791	793	793	575.985	792
AGAP010517-RB MnSOD1: manganese-iron superoxide dismutase 1|protein_coding|3L:5581693:5583118:-1|	1.77101	-1.25807	1.54773e-15	1.66423e-17	1	0.774382	173	2794	12	769	2294.11	1413.32	179	2605	142	2401	1823.52	2503
AGAP011276-RA |protein_coding|3L:20479435:20480127:-1|	-3.72741	-8.80172	1.91052e-15	2.03247e-17	0.00166668	1.17787e-06	2259	2262	528	529	2013.69	1146.18	217	217	397	398	228.784	307.5
AGAP004026-RB GPRMTH6: methuselah receptor 6|protein_coding|2R:47949596:47963509:-1|	1.70662	-1.28536	3.67813e-15	3.87172e-17	1	0.85902	770	1872	653	1380	1501.35	946.022	666	1744	603	1485	1168.04	1614.5
AGAP000681-RA tRNA:m4X modification enzyme|protein_coding|X:12124481:12125898:1|	1.29802	-1.65627	3.15628e-14	3.28779e-16	1	0.790322	1616	1616	588	588	1273.29	816.245	1075	1075	1044	1044	768.769	1059.5
AGAP008432-RA |protein_coding|3R:10611821:10616468:1|	1.71203	-1.2369	4.05862e-14	4.18415e-16	1	0.811772	131	4330	6	2313	3390.65	2189.22	109	3970	117	3526	2741.24	3748
AGAP013729-RA |protein_coding|3R:6114746:6116401:-1|	-1.1175	-2.66054	1.56824e-13	1.60024e-15	1	0.0479612	2167	2167	1052	1052	1887.12	1097.39	1021	1021	943	943	709.299	982
AGAP009489-RA cytidine deaminase|protein_coding|3R:34708406:34709391:-1|	1.35146	-1.73447	2.46689e-13	2.49181e-15	1	0.621478	1644	1644	408	408	1412.79	832.065	1185	1185	1064	1064	814.538	1124.5
AGAP000690-RA |protein_coding|X:12430903:12431759:-1|	1.08833	-1.92792	3.35685e-13	3.35685e-15	1	0.49856	357	357	80	80	275.944	180.552	207	207	186	186	143.131	196.5
AGAP007344-RA LYSC8: C-Type Lysozyme.|protein_coding|2L:45977240:45977881:-1|	-1.36104	-2.59398	3.47704e-13	3.44262e-15	1	0.0210129	12332	12781	1726	1738	9008.26	6462.2	5449	5635	3716	3861	3472.76	4748
AGAP003214-RA |protein_coding|2R:33994341:33995700:-1|	1.43249	-1.55258	4.01298e-13	3.93429e-15	1	0.858887	570	570	214	214	465.02	288.309	428	428	398	398	299.514	413
AGAP028453-RA |protein_coding|2L:28452653:28454181:-1|	1.38965	-1.64731	7.13921e-13	6.93127e-15	1	0.690223	1968	1968	715	715	1661.96	995.937	1400	1400	1368	1368	1008.89	1384
AGAP005887-RA |protein_coding|2L:23173125:23175930:1|	1.28702	-1.82008	1.45267e-12	1.3968e-14	1	0.59242	720	720	186	186	616.119	364.408	519	519	419	419	338.512	469
AGAP007285-RA alpha-L-fucosidase|protein_coding|2L:45003339:45004989:1|	1.38201	-1.55367	1.58305e-12	1.50767e-14	1	0.911448	1419	1419	543	543	1113.72	716.707	1005	1005	976	976	716.834	990.5
AGAP011319-RA Pacifastin-related peptide|protein_coding|3L:20960134:20964187:1|	1.44794	-1.3323	2.11051e-12	1.99105e-14	1	0.781992	9644	9644	4240	4240	7064.62	4878.66	7152	7152	6976	6976	5302.56	7064
AGAP011281-RA |protein_coding|3L:20532315:20533809:1|	1.24325	-1.83689	3.37745e-12	3.15649e-14	1	0.321482	315	315	111	111	267.292	159.662	221	221	176	176	145.514	198.5
AGAP001745-RA 26S proteasome regulatory subunit RPN2|protein_coding|2R:9240500:9243772:-1|	3.77622	2.14058	6.96199e-12	6.38714e-14	4.28865e-06	3.97465e-09	7371	7371	5482	5482	5034.71	3718.8	14133	14133	13953	13953	10777.2	14043
AGAP001986-RA nuclear protein localization protein 4 homolog|protein_coding|2R:13187296:13208622:1|	3.14542	1.51549	6.96199e-12	6.38714e-14	0.274617	0.000145531	2817	2817	2109	2109	2166.13	1422.71	4560	4560	4390	4390	3282.75	4475
AGAP000247-RB |protein_coding|X:4570338:4586224:-1|	16.6536	5.32212	1.0443e-11	9.40809e-14	3.19451e-08	3.49891e-11	6	14	1	12	16.4759	7.2657	46	138	31	104	87.6869	121
AGAP006483-RA SPZ2: spaetzle-like cytokine 2|protein_coding|2L:32872416:32874112:-1|	9.17383	5.93148	1.0443e-11	9.40809e-14	5.33635e-06	4.87338e-09	332	332	74	74	186.395	166.997	1733	1733	1331	1331	1105.6	1532
AGAP002481-RA 26S proteasome regulatory subunit N1|protein_coding|2R:21870599:21873614:-1|	3.67317	2.03545	1.3924e-11	1.24321e-13	2.03454e-06	1.93031e-09	7342	7342	5141	5141	5141.33	3706.6	13533	13533	13697	13697	10464.9	13615
AGAP002168-RA |protein_coding|2R:16825922:16827316:-1|	7.72946	4.09191	2.0886e-11	1.84832e-13	6.23927e-05	5.17782e-08	930	930	216	216	643.469	468.661	4132	4132	3113	3113	2633.02	3622.5
AGAP008033-RA |protein_coding|3R:4761802:4763268:1|	1.71415	-1.31286	2.18845e-11	1.91969e-13	1	0.898224	1434	1434	572	572	1186.74	725.141	1274	1274	1212	1212	903.932	1243
AGAP010930-RA |protein_coding|3L:13331490:13337067:-1|	7.0861	4.56552	2.4367e-11	2.11887e-13	3.75947e-10	4.69934e-13	593	593	64	64	334.86	298.048	2250	2250	1974	1974	1528.81	2112
AGAP007747-RA |protein_coding|3R:217347:218358:1|	3.98924	2.63606	2.78479e-11	2.40069e-13	9.54159e-06	8.50409e-09	12413	12413	2274	2274	7624.4	6254.45	25940	25940	23961	23961	20098.4	24950.5
AGAP012012-RB |protein_coding|3L:36293016:36298533:-1|	1.48203	-1.54426	3.3776e-11	2.88684e-13	1	0.878036	27	568	9	255	477.052	287.444	26	432	20	420	308.92	426
AGAP011807-RA Antizyme inhibitor 1|protein_coding|3L:33361062:33362255:1|	-2.92035	-5.84556	3.71544e-11	3.14868e-13	1	0.0801094	1150	1511	289	403	1115.26	762.211	228	291	184	231	190.787	261
AGAP001053-RA |protein_coding|X:21343435:21367564:1|	1.53658	-1.17223	4.48821e-11	3.7716e-13	1	0.899911	0	21425	0	6166	14987.4	10843.2	0	17320	0	16003	12785.4	16661.5
AGAP004380-RA GSTD12: glutathione S-transferase delta class 12|protein_coding|2R:55504530:55505309:-1|	-1.25311	-2.57735	5.57688e-11	4.6474e-13	1	0.247274	2227	2394	399	410	1811.98	1208.63	825	906	947	1023	703.039	964.5
AGAP007358-RA Cellular retinaldehyde binding protein|protein_coding|2L:46033660:46039147:1|	13.4993	11.5413	7.31009e-11	6.04139e-13	3.13289e-11	4.18836e-14	428	1330	9	66	591.934	665.961	3446	10080	2538	7900	6831.68	8990
AGAP004895-RA carbonic anhydrase|protein_coding|2L:5489591:5498330:-1|	1.20325	-1.87445	7.56896e-11	6.20406e-13	1	0.169565	4597	4597	1607	1607	3852.38	2328.7	2796	2796	2808	2808	2055.2	2802
AGAP004642-RA NPF: neuropeptide F|protein_coding|2R:58869335:58892774:-1|	1.35358	-1.67819	8.5187e-11	6.92577e-13	1	0.728377	877	877	230	230	733.27	443.638	592	592	609	609	436.941	600.5
AGAP000447-RA |protein_coding|X:7850066:7854150:1|	1.26808	-1.67562	1.1344e-10	9.14837e-13	1	0.76091	1011	1014	505	506	790.96	512.191	658	661	638	638	472.04	649.5
AGAP002378-RA adenylosuccinate lyase|protein_coding|2R:20815983:20817794:1|	1.30767	-1.64602	1.27384e-10	1.01907e-12	1	0.735021	2478	2478	1158	1158	1960	1252.23	1616	1616	1659	1659	1190.75	1637.5
AGAP005611-RA |protein_coding|2L:17843368:17844428:1|	1.27822	-1.69385	1.65767e-10	1.31561e-12	1	0.722377	2691	2691	686	686	2120.42	1359.71	1980	1980	1496	1496	1251.83	1738
AGAP005696-RA CPTC1: cuticular protein from two-cysteine family 1|protein_coding|2L:19099811:19100268:-1|	11.8874	11.0499	2.78479e-10	2.19275e-12	3.48099e-12	4.94459e-15	3367	3367	21	21	1401.36	1684.6	22214	22214	17837	17837	15484.9	20025.5
AGAP013249-RA |protein_coding|2R:13963932:13969163:-1|	9.15284	5.30757	2.95884e-10	2.3116e-12	0.000391419	2.99479e-07	142	142	112	112	89.8118	71.6718	752	752	560	560	476.682	656
AGAP000116-RA Rab11 family-interacting protein 1/2/5|protein_coding|X:1919638:1924926:-1|	3.19683	1.49023	3.34175e-10	2.59051e-12	1	0.0101479	769	769	366	366	602.699	388.51	1350	1350	1134	1134	898.163	1242
AGAP011357-RA All-trans/9-cis/11-cis|protein_coding|3L:21831889:21844116:-1|	3.20997	1.55077	3.41137e-10	2.62413e-12	1	0.00299709	885	1238	353	418	937.16	624.928	1532	2144	1363	1868	1453.32	2006
AGAP011553-RA |protein_coding|3L:27233577:27236181:1|	28.0262	16.2494	3.79428e-10	2.8964e-12	6.40723e-05	5.3128e-08	4	4	1	1	2.51422	2.01597	66	66	47	47	40.8546	56.5
AGAP001036-RA G protein beta subunit-like|protein_coding|X:19935927:19937664:1|	1.76812	-1.2684	6.50253e-10	4.92616e-12	1	0.807133	296	1385	120	640	1140.19	700.18	299	1280	234	1196	898.915	1238
AGAP013234-RA |protein_coding|2R:22326623:22328161:-1|	14.6612	11.4708	8.21514e-10	6.1768e-12	1.78575e-09	2.12589e-12	2816	2816	238	238	1386.08	1411.51	23510	23510	17879	17879	15899.4	20694.5
AGAP003465-RA |protein_coding|2R:38016606:38018316:1|	25.6562	14.9501	8.45881e-10	6.31255e-12	9.8721e-09	1.12311e-11	1098	1098	164	164	724.972	552.868	16330	16330	12039	12039	10838.4	14184.5
AGAP003688-RA threonine aldolase|protein_coding|2R:42038792:42041600:-1|	1.24431	-1.67241	8.65888e-10	6.41398e-12	1	0.701697	2279	3115	808	1230	2376.01	1573.17	1485	2022	1339	1893	1420.71	1957.5
AGAP003929-RA MMP3: matrix metallopeptidase 3|protein_coding|2R:46370360:46374845:-1|	3.50874	1.70642	1.09651e-09	8.06259e-12	1	0.00298242	319	319	203	203	241.584	161.312	579	579	553	553	412.243	566
AGAP011028-RA CYP6AF1: cytochrome P450|protein_coding|3L:14601236:14602804:-1|	6.14339	2.70365	2.54809e-09	1.85992e-11	0	0	2	57	3	42	48.3927	29.0556	14	176	14	181	130.837	178.5
AGAP011984-RA UDP-N-acetyl-alpha-D-galactosamine:polypeptide N-acetylgalactosaminyltransferase 20|protein_coding|3L:35870317:35872354:1|	3.35787	1.53633	2.5829e-09	1.87166e-11	1	0.00138996	666	666	337	337	535.729	336.672	1140	1140	1121	1121	823.057	1130.5
AGAP003420-RA |protein_coding|2R:37510453:37511640:1|	13.1	12.0447	3.39745e-09	2.44421e-11	4.52529e-11	5.94651e-14	30	30	0	0	11.8207	15	190	190	203	203	142.376	196.5
AGAP006739-RA |protein_coding|2L:37639100:37642539:1|	9.79276	8.24475	5.56611e-09	3.97579e-11	6.94045e-05	5.71231e-08	50	50	2	2	21.6191	25.0185	269	269	221	221	178.244	245
AGAP005996-RA CPR21: cuticular protein RR-1 family 21|protein_coding|2L:24610050:24611529:-1|	-1.02758	-1.86365	6.19786e-09	4.39565e-11	1	0.0388203	21490	21490	6448	6448	14942.6	10873.9	12041	12041	9123	9123	8017.89	10582
AGAP000691-RA |protein_coding|X:12435496:12436530:-1|	3.08158	1.38413	8.01325e-09	5.64313e-11	1	0.0106008	517	517	159	159	421.397	261.555	840	840	772	772	583.267	806
AGAP004384-RA |protein_coding|2R:55518911:55521980:-1|	1.43054	-1.63627	8.14837e-09	5.69816e-11	1	0.778538	520	944	470	872	811.146	477.793	394	735	364	632	495.73	683.5
AGAP000795-RA |protein_coding|X:14461512:14473113:-1|	4.3312	1.8909	8.46229e-09	5.87659e-11	2.24558e-05	1.92258e-08	38	148	30	161	124.313	75.1523	88	362	71	289	235.064	325.5
AGAP006725-RA COEAE3H: carboxylesterase alpha esterase|protein_coding|2L:37288762:37290931:-1|	1.19753	-1.75902	9.02768e-09	6.22599e-11	1	0.671649	1867	1867	852	852	1444.02	942.772	1142	1142	1116	1116	820.927	1129
AGAP002970-RB Importin-11|protein_coding|2R:30263352:30266137:1|	8.56487	3.09317	1.18841e-08	8.1398e-11	0	0	6	303	2	303	312.061	154.293	45	1310	38	1333	965.258	1321.5
AGAP008199-RA |protein_coding|3R:6688077:6692983:1|	12.3412	5.54735	1.46237e-08	9.94806e-11	8.0836e-05	6.63678e-08	205	205	132	132	166.206	103.92	1496	1496	1069	1069	922.002	1282.5
AGAP008884-RA protoheme IX farnesyltransferase|protein_coding|3R:20279731:20281912:1|	1.17632	-1.58821	1.69371e-08	1.1444e-10	1	0.292041	11567	11567	6076	6076	8194.32	5849.59	6867	6867	6895	6895	5159.47	6881
AGAP001269-RA |protein_coding|2R:2140536:2145097:1|	10.363	8.46874	1.72622e-08	1.15854e-10	1.08171e-05	9.58111e-09	5	141	0	14	62.5497	70.6363	60	826	46	638	529.717	732
AGAP007812-RA peroxin-11B|protein_coding|3R:1325434:1326623:1|	1.54455	-1.39474	3.25972e-08	2.17315e-10	1	1	1606	1606	433	433	1268.27	811.239	1310	1310	1196	1196	909.325	1253
AGAP005686-RA chymotrypsin-like protease|protein_coding|2L:18750630:18751523:-1|	14.1136	13.1652	4.18555e-08	2.77188e-10	3.17362e-08	3.47985e-11	1268	1268	0	0	514.233	634	10187	10187	7709	7709	6769.97	8948
AGAP001510-RA |protein_coding|2R:5715516:5716495:-1|	2.9489	2.244	5.37326e-08	3.53504e-10	0.00168882	1.19183e-06	69761	69761	15185	15185	38252.6	35224	102478	102478	105266	105266	85838.7	103872
AGAP028656-RA |protein_coding|2L:32890688:32891275:-1|	10.2708	6.21682	5.44671e-08	3.55994e-10	0.00465874	3.0937e-06	40	40	6	6	24.3947	20.2029	241	241	174	174	151.658	207.5
AGAP028402-RA |protein_coding|2R:16374187:16374741:-1|	-1.09931	-1.9289	5.72037e-08	3.71453e-10	1.80322e-39	3.02554e-42	41698	41698	9202	9202	29239.8	21178.7	18464	18464	20067	20067	15158.8	19265.5
AGAP001313-RA Muscular protein 20|protein_coding|2R:2846880:2868935:1|	3.44805	1.6658	6.26788e-08	4.04379e-10	0	0	11040	11040	6321	6321	8914.28	5601.14	20529	20529	18097	18097	14849.4	19313
AGAP004236-RA |protein_coding|2R:52956914:52958016:1|	1.36137	-1.64907	6.71255e-08	4.30291e-10	1	0.677769	2634	2634	682	682	2180.03	1332.48	1766	1766	1862	1862	1321.98	1814
AGAP009604-RA |protein_coding|3R:36972579:36976781:1|	2.64649	1.37461	7.13952e-08	4.54746e-10	1	0.00171642	7348	7348	2028	2028	5417.28	3714.73	10362	10362	9300	9300	7446.64	9831
AGAP028006-RA |protein_coding|3R:16049291:16056014:-1|	3.18016	1.37054	7.39955e-08	4.68326e-10	0.252639	0.000134311	1548	1548	1061	1061	1323.74	783.452	2598	2598	2385	2385	1814.24	2491.5
AGAP004450-RA |protein_coding|2R:56347496:56374324:1|	3.70853	1.55917	7.70831e-08	4.84799e-10	0.0682091	3.9359e-05	31	510	16	229	442.455	258.324	58	1037	51	879	689.862	958
AGAP012161-RA Guanylate cyclase|protein_coding|3L:38157310:38176230:1|	4.69832	2.21277	8.00315e-08	5.00197e-10	0.288916	0.000152946	386	386	394	394	298.386	195.176	1034	1034	800	800	660.259	917
AGAP008372-RA |protein_coding|3R:10097506:10099123:1|	-1.03616	-2.10303	8.15646e-08	5.06612e-10	1	0.334341	4667	4667	1489	1489	3466.88	2356.74	2558	2558	1991	1991	1648.51	2274.5
AGAP028595-RA |protein_coding|3R:13634705:13635706:-1|	1.18904	-1.81199	8.48142e-08	5.23544e-10	1	0.654778	1087	1087	264	264	858.291	549.181	758	758	548	548	473.673	653
AGAP001341-RA bleomycin hydrolase|protein_coding|2R:3324751:3330289:1|	3.47038	2.00555	8.94024e-08	5.48481e-10	0.0045493	3.03084e-06	8925	8925	5194	5194	5994.56	4503.98	16774	16774	14487	14487	12022.4	15630.5
AGAP005918-RA solute carrier family 30 (zinc transporter), member 1|protein_coding|2L:23658303:23669670:1|	2.90797	1.37713	9.05511e-08	5.52141e-10	1	0.0213077	1235	1235	580	580	951.83	623.631	1962	1962	1665	1665	1310.79	1813.5
AGAP009258-RA |protein_coding|3R:30018774:30024129:-1|	3.43219	1.56415	9.21837e-08	5.58689e-10	1	0.00606504	410	410	212	212	330.24	207.448	782	782	642	642	516.543	712
AGAP010349-RA |protein_coding|3L:1937808:1939847:-1|	10.8744	7.57932	1.07709e-07	6.48849e-10	0.000407357	3.10486e-07	347	347	60	60	179.995	174.308	2205	2205	1586	1586	1364.24	1895.5
AGAP001419-RA |protein_coding|2R:4668475:4729876:1|	18.7444	5.97756	1.14396e-07	6.85005e-10	0	0	1	6	0	12	7.04439	3.12093	3	64	2	53	42.1083	58.5
AGAP011027-RA |protein_coding|3L:14586431:14587478:1|	1.24036	-1.82138	1.27254e-07	7.57462e-10	1	0.00379572	213	213	68	68	177.995	108.033	136	136	132	132	97.7252	134
AGAP010025-RA Rab GDP dissociation inhibitor beta|protein_coding|3R:47950588:47953388:-1|	2.88076	1.37675	1.32114e-07	7.8174e-10	0.00454919	3.03084e-06	6887	6887	3153	3153	5519.22	3488.83	10536	10536	9565	9565	7598.6	10050.5
AGAP006389-RA Ribonuclease kappa|protein_coding|2L:31048592:31050091:-1|	1.49871	-1.24202	1.3588e-07	7.99296e-10	1	0.751347	17864	17864	7015	7015	12904.7	9042.79	13639	13639	13466	13466	10390.1	13552.5
AGAP004256-RB |protein_coding|2R:53330421:53368510:1|	4.87339	2.72255	1.39463e-07	8.1557e-10	0.00904115	5.81101e-06	8	265	5	255	173.979	133.685	20	668	14	635	473.668	651.5
AGAP006828-RA CPR60: cuticular protein RR-1 family 60|protein_coding|2L:39050620:39053268:1|	16.235	13.9116	1.63795e-07	9.52295e-10	0.000181578	1.44224e-07	112	112	2	2	47.1107	56.0516	1065	1065	755	755	655.387	910
AGAP003350-RB phosphoenolpyruvate carboxykinase (GTP)|protein_coding|2R:36471016:36474549:1|	4.95108	3.06465	1.83337e-07	1.05975e-09	0.000179458	1.42654e-07	2524	15842	734	10299	10242.3	7997.04	5203	36258	6017	42930	31389	39594
AGAP004784-RA fatty acyl-CoA reductase 2|protein_coding|2L:3519838:3522515:1|	-1.00564	-2.27725	1.94921e-07	1.12024e-09	1	0.408629	697	697	458	458	570.978	352.477	430	430	271	271	250.731	350.5
AGAP005582-RA pre-rRNA-processing protein TSR4|protein_coding|2L:17371656:17373292:-1|	1.23656	-1.88445	2.24288e-07	1.28164e-09	1	0.476503	873	873	371	371	755.591	441.952	529	529	564	564	400.961	546.5
AGAP010294-RA |protein_coding|3R:52418651:52422892:-1|	6.72225	5.70366	2.28621e-07	1.29898e-09	1.69371e-07	1.73892e-10	6954	6954	460	460	3224.99	3484.47	25273	25273	21574	21574	18394.2	23423.5
AGAP001425-RA Sulfotransferase (Sult)|protein_coding|2R:4753564:4754986:-1|	10.3351	7.66697	2.89016e-07	1.63286e-09	0.000284535	2.21428e-07	322	322	32	32	156.405	161.586	1932	1932	1408	1408	1199.15	1670
AGAP003478-RA CDP-diacylglycerol--inositol 3-phosphatidyltransferase|protein_coding|2R:38188720:38190432:-1|	1.5797	-1.45312	2.9263e-07	1.64399e-09	1	1	1826	1826	714	714	1545.13	923.912	1484	1484	1435	1435	1063.32	1459.5
AGAP001233-RA |protein_coding|2R:1747738:1749534:-1|	1.58421	-1.42639	3.7081e-07	2.06011e-09	1	1	512	512	228	228	424.906	259.12	435	435	386	386	297.889	410.5
AGAP006485-RA Trypsin-alpha|protein_coding|2L:32881924:32882860:1|	3.82267	2.16848	3.71638e-07	2.06011e-09	1.48054e-05	1.29079e-08	6238	6238	1153	1153	4249.65	3146.1	11771	11771	12282	12282	9215.26	12026.5
AGAP008502-RA L-xylulose reductase|protein_coding|3R:11346304:11347597:1|	1.46983	-1.48234	3.72881e-07	2.06011e-09	1	0.961902	2381	2381	756	756	1906.44	1203.54	1753	1753	1785	1785	1286.1	1769
AGAP009011-RA |protein_coding|3R:23512171:23514252:-1|	8.5562	5.97943	3.99541e-07	2.19528e-09	0.0052579	3.47745e-06	83	83	14	14	43.2338	41.7241	406	406	308	308	258.513	357
AGAP005497-RA |protein_coding|2L:16226322:16227236:-1|	-1.10098	-2.24317	4.08532e-07	2.23241e-09	1	0.380845	355	355	76	76	267.043	179.46	164	164	162	162	119.047	163
AGAP006829-RA CPR59: cuticular protein RR-1 family 59|protein_coding|2L:39074233:39077008:1|	1.14191	-1.78162	4.21442e-07	2.29044e-09	1	0.0788031	10935	10935	5530	5530	8371.43	5539.41	5938	5938	6713	6713	4698.77	6325.5
AGAP001634-RA |protein_coding|2R:7195472:7197583:-1|	3.44807	1.68883	4.50033e-07	2.43261e-09	1	0.00841002	273	273	153	153	204.081	138.048	506	506	446	446	344.659	476
AGAP002051-RA ABCG14: ATP-binding cassette transporter (ABC transporter) family G member 14|protein_coding|2R:14587908:14601133:1|	4.05616	2.12853	4.55491e-07	2.44888e-09	0.018353	1.1329e-05	1331	1331	485	485	930.652	670.831	2899	2899	2543	2543	1980.92	2721
AGAP028555-RA |protein_coding|3R:10793963:10795847:1|	1.29599	-1.77661	4.90209e-07	2.62144e-09	1	0.598329	577	577	337	337	490.467	292.055	367	367	390	390	276.069	378.5
AGAP007916-RA |protein_coding|3R:2782414:2785612:1|	7.78738	5.99713	5.2076e-07	2.77e-09	9.60403e-06	8.55212e-09	92	92	23	23	43.7334	46.1644	372	372	347	347	262.275	359.5
AGAP002667-RA Tctp: translationally-controlled tumor protein homolog|protein_coding|2R:25262177:25264178:1|	1.24851	-1.11608	5.56848e-07	2.94629e-09	1	0.49856	292052	292052	105713	105713	171138	147573	178056	178056	190436	190436	153338	184246
AGAP000462-RA peptidyl-prolyl isomerase F (cyclophilin D)|protein_coding|X:8017667:8020999:-1|	2.14263	1.23602	5.73803e-07	3.02002e-09	0	0	98	27923	78	14140	19867.5	14179.8	110	31198	94	29566	24556.6	30382
AGAP003219-RA |protein_coding|2R:34006616:34010423:1|	2.46506	1.16882	6.83448e-07	3.57826e-09	1	0.0412813	125	3348	22	1545	2616.7	1692.05	195	4396	156	3946	3058.46	4171
AGAP001874-RC Ras-related protein Rap-1A|protein_coding|2R:11749194:11777977:-1|	2.99976	1.47802	7.06669e-07	3.68057e-09	1	0.00163637	517	2796	230	1140	2106.15	1411.44	934	4478	788	3990	3112.93	4234
AGAP004920-RA CASPS6: short caspase 6|protein_coding|2L:6046958:6047946:1|	5.07401	2.19684	8.46358e-07	4.38528e-09	0	0	90	96	41	41	82.792	48.8766	224	242	226	254	181.881	248
AGAP000160-RA |protein_coding|X:2807352:2809268:-1|	8.23912	7.63389	8.58939e-07	4.42752e-09	1.0443e-11	1.45041e-14	2480	2480	6	6	1006.98	1240.12	10734	10734	9701	9701	7687.14	10217.5
AGAP012651-RA Microfibrillar-associated protein 4|protein_coding|UNKN:22416045:22416964:-1|	1.08549	-2.14242	8.7224e-07	4.47303e-09	1	0.41678	0	1098	0	280	929.384	555.511	0	725	0	481	433.801	603
AGAP012261-RA UDP-glucose 4-epimerase|protein_coding|3L:39524698:39526328:-1|	1.4726	-1.43562	9.90546e-07	5.05381e-09	1	0.993244	4171	4171	1472	1472	3226.95	2107.84	3453	3453	2755	2755	2247.78	3104
AGAP008152-RA |protein_coding|3R:6219262:6227422:1|	5.79163	2.69951	1.16342e-06	5.90571e-09	0.0265269	1.60671e-05	375	375	385	385	292.995	189.67	1256	1256	941	941	790.943	1098.5
AGAP007827-RA enolase|protein_coding|3R:1483634:1487210:1|	2.20124	1.5466	1.26757e-06	6.40185e-09	1	0.00313638	0	79155	0	44048	47881.6	40042.1	0	88281	0	88004	74053.7	88142.5
AGAP009381-RA cellular retinaldehyde-binding protein|protein_coding|3R:31870518:31872069:-1|	1.49213	-1.41927	1.37445e-06	6.90679e-09	1	1	2090	2090	549	549	1619.29	1055.54	1686	1686	1464	1464	1140.93	1575
AGAP009090-RA Dopa decarboxylase|protein_coding|3R:25546478:25548206:-1|	27.6093	16.9367	1.38875e-06	6.94373e-09	0.000848847	6.26918e-07	65	65	22	22	38.4666	32.7788	1078	1078	732	732	651.498	905
AGAP004131-RA Osi9: osiris 9|protein_coding|2R:50568823:50570907:1|	21.5871	21.6879	1.40708e-06	7.00038e-09	0	0	8556	8556	171	171	3433.49	4280.94	104144	104144	80682	80682	74465.1	92413
AGAP003394-RA |protein_coding|2R:37284182:37286402:1|	13.2464	4.30545	1.55602e-06	7.70308e-09	0	0	67	67	99	99	77.1401	34.4621	436	436	477	477	332.123	456.5
AGAP007231-RA |protein_coding|2L:44418169:44418366:-1|	-1.19116	-2.85252	1.59359e-06	7.8502e-09	1	0.000497454	232	290	17	21	252.62	147.109	127	155	80	92	88.5603	123.5
AGAP007943-RA |protein_coding|3R:3243299:3244438:-1|	1.08858	-2.24456	1.89139e-06	9.27152e-09	1	0.137132	1641	1641	509	509	1467.36	831.359	973	973	837	837	653.741	905
AGAP028513-RA |protein_coding|3L:18145797:18150532:1|	1.77378	-1.23866	2.16383e-06	1.05553e-08	1	0.764557	1911	1911	1631	1631	1536.46	965.733	1872	1872	1554	1554	1240.43	1713
AGAP004333-RA |protein_coding|2R:54688389:54699228:-1|	8.11791	5.80366	2.20529e-06	1.07053e-08	4.64176e-06	4.27812e-09	1134	1257	482	516	646.75	630.643	5194	5765	4048	4474	3753.52	5119.5
AGAP002625-RB CTL9: C-type lectin (CTL)|protein_coding|2R:24304518:24307559:1|	6.75897	4.08925	2.9475e-06	1.42391e-08	0.00255127	1.76071e-06	40	306	11	70	183.515	154.092	221	1177	170	906	750.439	1041.5
AGAP011178-RA zinc/iron regulated transporter-related protein 1|protein_coding|3L:18274042:18277793:-1|	10.3469	5.95815	3.63336e-06	1.74681e-08	2.0886e-11	2.83392e-14	998	998	203	203	647.112	502.372	4824	4824	5572	5572	3855.59	5198
AGAP003487-RA Mesenchymal stem cell protein DSCD75|protein_coding|2R:38599396:38602415:1|	4.16647	1.81022	3.70856e-06	1.77443e-08	1.75992e-06	1.67611e-09	1112	1112	212	212	941.928	562.586	2323	2323	2365	2365	1705.09	2344
AGAP011887-RA nuclear pore complex protein Nup37|protein_coding|3L:34631276:34632383:-1|	1.31799	-1.79876	3.81691e-06	1.81757e-08	1	0.542154	633	633	212	212	551.159	320.565	431	431	414	414	306.411	422.5
AGAP006069-RA |protein_coding|2L:26002375:26016906:-1|	6.63953	4.70905	4.96853e-06	2.35476e-08	2.94883e-06	2.76108e-09	285	285	77	77	145.75	143.158	1006	1006	895	895	686.344	950.5
AGAP001118-RA |protein_coding|2R:426829:429591:1|	35.5197	20.441	5.85426e-06	2.76144e-08	0.000211897	1.66848e-07	294	294	140	140	189.411	148.256	6260	6260	4272	4272	3871.73	5266
AGAP005126-RA SPZ6: spaetzle-like cytokine 6|protein_coding|2L:10309342:10310625:-1|	6.81405	4.9213	6.20696e-06	2.91406e-08	1.36937e-06	1.31418e-09	1135	1135	104	104	576.394	569.338	4242	4242	3517	3517	2836.61	3879.5
AGAP005688-RA chymotrypsin-like protease (Precursor)|protein_coding|2L:18754229:18755134:-1|	14.5385	13.5321	7.3965e-06	3.45631e-08	0.0879326	4.9905e-05	11	13	0	0	5.03296	6.5	98	112	64	77	68.1064	94.5
AGAP007970-RA APG18A: autophagy related gene|protein_coding|3R:3402046:3432882:1|	3.98675	2.06249	7.7625e-06	3.61046e-08	0.0607967	3.52649e-05	2374	2374	1085	1085	1687.79	1196.96	5257	5257	4287	4287	3481.04	4772
AGAP002141-RA protein phosphatase PTC7 homolog fig|protein_coding|2R:16402495:16405075:1|	1.6478	-1.36365	8.6843e-06	4.02051e-08	1	1	3726	3726	1849	1849	3091.07	1886.15	3236	3236	2980	2980	2266.77	3108
AGAP005589-RA |protein_coding|2L:17484834:17486338:-1|	9.14468	6.98243	9.98333e-06	4.60061e-08	0.000273455	2.13137e-07	255	255	28	28	120.641	127.889	1337	1337	1002	1002	842.37	1169.5
AGAP001597-RB |protein_coding|2R:6567817:6580077:-1|	14.1198	7.18398	1.01686e-05	4.6645e-08	0.00639334	4.19511e-06	6	50	1	33	35.8272	25.3545	35	427	27	289	257.382	358
AGAP007034-RA LRIM11: leucine-rich immune protein (Short)|protein_coding|2L:41262272:41263522:-1|	13.4528	6.74075	1.4453e-05	6.56954e-08	1.25351e-08	1.40843e-11	6	6	3	3	4.40205	3.04768	40	40	42	42	29.6731	41
AGAP007139-RA Ser/Thr protein phosphatase/nucleotidase|protein_coding|2L:43556473:43558291:1|	1.41622	-1.38474	1.44412e-05	6.56954e-08	1	0.83631	7705	7705	3604	3604	5637.43	3895.23	5924	5924	5109	5109	4071.12	5516.5
AGAP009017-RA cytochrome b-561 domain containing protein 2|protein_coding|3R:23614074:23615014:-1|	32.9788	23.3128	1.61608e-05	7.31256e-08	6.26579e-11	8.19057e-14	290	290	25	25	152.4	145.73	4332	4332	5280	5280	3552.88	4806
AGAP009479-RA |protein_coding|3R:34393517:34397075:-1|	6.81846	3.58132	1.79744e-05	8.06027e-08	0.0315791	1.88645e-05	340	340	187	187	234.932	171.593	1354	1354	986	986	841.367	1170
AGAP009610-RA glyoxylate/hydroxypyruvate reductase|protein_coding|3R:37001849:37003632:1|	2.98686	1.45612	1.79524e-05	8.06027e-08	1	0.0036133	2172	2172	598	598	1638.72	1096.3	3475	3475	3074	3074	2386.19	3274.5
AGAP004197-RA 6-phosphogluconate dehydrogenase|protein_coding|2R:51676369:51680752:-1|	2.80623	1.42802	1.83598e-05	8.19634e-08	1	0.000823522	5020	5020	2425	2425	3742.14	2535.96	7238	7238	6995	6995	5343.84	7116.5
AGAP002815-RA CLIPA15: CLIP-domain serine protease|protein_coding|2R:27937171:27940137:-1|	8.11282	6.81791	1.89474e-05	8.42107e-08	8.62783e-06	7.73103e-09	469	469	33	33	201.642	234.752	2116	2116	1693	1693	1374.78	1904.5
AGAP002199-RA |protein_coding|2R:17496293:17515225:-1|	7.59732	5.51509	1.98059e-05	8.76365e-08	0.0186541	1.14936e-05	14	76	6	28	38.209	38.1714	60	325	63	255	210.726	290
AGAP002613-RA CPR8: cuticular protein RR-1 family 8|protein_coding|2R:24143091:24143991:-1|	1.23431	-1.9486	1.99053e-05	8.76886e-08	1	0.283838	1876	1876	480	480	1662.93	950.331	1190	1190	1156	1156	853.398	1173
AGAP002559-RA alpha-tocopherol transfer protein-like protein|protein_coding|2R:22829180:22838504:-1|	5.81341	3.74893	2.16723e-05	9.50539e-08	0.00784513	5.09093e-06	29	113	5	26	64.7082	56.9374	87	330	71	332	242.587	331
AGAP005450-RA |protein_coding|2L:15641020:15642923:-1|	5.57838	3.51427	2.36075e-05	1.03089e-07	5.76348e-08	6.16415e-11	1787	1787	353	353	1046.19	897.841	5077	5077	4940	4940	3676.59	5008.5
AGAP012983-RA |protein_coding|2R:13403558:13404480:1|	-1.50078	-2.99479	2.68569e-05	1.16769e-07	1	0.25502	256	294	60	68	214.493	148.578	96	111	76	87	71.6221	99
AGAP011098-RA |protein_coding|3L:16824971:16825968:1|	-1.13687	-2.26256	2.71746e-05	1.17639e-07	1	0.297523	4602	4602	1085	1085	3354.61	2322.62	2098	2098	1988	1988	1482.66	2043
AGAP007633-RC solute carrier family 36 (proton-coupled amino acid transporter)|protein_coding|2L:48495824:48511972:1|	8.24953	2.72522	3.32893e-05	1.43489e-07	0	0	8	1244	8	2340	1407.81	634.46	32	5571	17	4897	3836.6	5234
AGAP004238-RA T-complex protein 1 subunit alpha|protein_coding|2R:52966372:52968625:-1|	2.21745	1.14398	3.35084e-05	1.43813e-07	1	0.0512137	8848	8848	4706	4706	6571.78	4476.54	10038	10038	9815	9815	7517.97	9926.5
AGAP009949-RA oxidoreductase GLYR1 homolog|protein_coding|3R:46040593:46042994:1|	2.49936	1.15132	3.60418e-05	1.52719e-07	1	0.0526439	2129	2129	966	966	1701.62	1076.08	2790	2790	2589	2589	1959.11	2689.5
AGAP010237-RA |protein_coding|3R:51366442:51367253:1|	5.56753	2.23677	3.57522e-05	1.52719e-07	0	0	0	43	0	16	40.1006	22.0026	0	122	0	123	89.6959	122.5
AGAP010929-RA tubulin beta|protein_coding|3L:13308192:13326642:-1|	2.82557	1.84841	3.59984e-05	1.52719e-07	5.8707e-07	5.80682e-10	42182	42230	21470	21492	26524.1	21387.5	63794	63858	56951	57006	49027.5	60432
AGAP007870-RA ubiquitin conjugation factor E4 B|protein_coding|3R:2394950:2400492:-1|	2.79614	1.3549	3.73575e-05	1.57627e-07	1	0.00516335	2841	2841	2829	2829	2172.8	1434.66	4166	4166	3857	3857	2943.92	4011.5
AGAP011613-RA DBH-like monooxygenase protein 1|protein_coding|3L:29770428:29786628:-1|	2.90202	1.28812	3.83614e-05	1.61182e-07	1	0.00757036	1199	1199	700	700	991.215	606.303	1807	1807	1712	1712	1276.8	1759.5
AGAP009102-RA |protein_coding|3R:25614154:25619629:-1|	12.1496	7.31477	4.78376e-05	2.00157e-07	4.31817e-08	4.67335e-11	64	64	19	19	39.0957	32.3056	359	359	426	426	285.976	392.5
AGAP011830-RA myo-inositol-1-phosphate synthase|protein_coding|3L:33882401:33887897:-1|	1.3322	-1.53521	5.84843e-05	2.43685e-07	1	0.81702	4607	4607	2083	2083	3464.58	2326.98	3255	3255	2945	2945	2256.75	3100
AGAP007894-RA Translation elongation factor G|protein_coding|3R:2560923:2563317:-1|	1.54767	-1.52121	5.92525e-05	2.45861e-07	1	0.944709	958	958	671	671	828.698	484.922	765	765	736	736	544.762	750.5
AGAP005837-RA COEJHE5E: carboxylesterase|protein_coding|2L:22316476:22318579:-1|	4.88636	2.86581	6.41589e-05	2.65119e-07	0.000452455	3.4225e-07	753	753	233	233	467.155	378.912	1940	1940	1763	1763	1338.78	1851.5
AGAP000426-RB benzodiazapine receptor|protein_coding|X:7617893:7619271:-1|	5.44666	2.17007	6.44798e-05	2.65349e-07	0	0	66	947	33	384	877.354	480.111	132	2563	126	2667	1903.92	2615
AGAP008494-RB signal transducing adaptor molecule|protein_coding|3R:11324209:11329097:1|	3.18397	1.57047	7.14886e-05	2.92986e-07	1	0.00196688	97	1428	41	924	1061.69	720.485	181	2388	141	2200	1667.35	2294
AGAP007397-RA YrdC domain-containing protein, mitochondrial|protein_coding|2L:46315895:46317514:-1|	1.53602	-1.41373	7.29932e-05	2.97931e-07	1	1	2194	2194	759	759	1753.43	1109.03	1690	1690	1717	1717	1240.29	1703.5
AGAP008954-RA SET and MYND domain-containing protein|protein_coding|3R:21797077:21799780:1|	1.6062	-1.42593	7.34565e-05	2.98604e-07	1	1	1120	1120	580	580	942.555	566.556	902	902	918	918	661.011	910
AGAP008515-RA |protein_coding|3R:11684422:11693298:1|	3.24303	1.58398	7.65017e-05	3.09724e-07	1	0.0264822	385	385	258	258	289.858	194.571	691	691	571	571	459.129	631
AGAP001109-RA protein-tyrosine phosphatase|protein_coding|2R:273177:285693:1|	3.31617	1.53115	8.08906e-05	3.26172e-07	1	0.00351822	1495	1495	829	829	1187.61	755.239	2783	2783	2226	2226	1818.41	2504.5
AGAP007172-RB translation initiation factor 4E|protein_coding|2L:43817727:43821466:1|	2.76129	1.36233	8.54277e-05	3.43083e-07	3.46011e-09	4.04218e-12	415	9856	285	8492	7768.68	4996.95	620	14017	507	13579	10583.5	13798
AGAP009648-RA 2-oxo-4-hydroxy-4-carboxy-5-ureidoimidazoline decarboxylase|protein_coding|3R:37604024:37604978:1|	1.65679	-1.37455	9.46171e-05	3.78468e-07	1	1	3128	3128	848	848	2621.67	1583.18	2841	2841	2405	2405	1907.3	2623
AGAP005835-RA COEJHE3E: carboxylesterase juvenile hormone esterase|protein_coding|2L:22310958:22312826:-1|	21.8571	20.312	0.000103952	4.14151e-07	0.215045	0.00011512	14	14	0	0	5.41015	7	187	187	119	119	109.891	153
AGAP006488-RA |protein_coding|2L:32887074:32887924:-1|	6.61899	4.82598	0.000105912	4.20284e-07	0.000214396	1.68683e-07	274	274	22	22	136.086	137.559	994	994	827	827	656.748	910.5
AGAP010039-RA NADH_dehyd: |protein_coding|3R:48117528:48119289:-1|	1.60035	-1.1868	0.00011068	4.37469e-07	1	0.972766	15121	15121	7888	7888	11111.1	7657.37	12376	12376	12133	12133	9362.27	12254.5
AGAP006521-RA Adenylate cyclase-stimulating G alpha protein|protein_coding|2L:33825711:33832358:-1|	1.75666	-1.26061	0.000111145	4.37578e-07	1	0.816124	1320	1320	493	493	1074.85	667.176	1192	1192	1152	1152	852.647	1172
AGAP001681-RA ubiquitin conjugation factor E4 A|protein_coding|2R:8217795:8221364:1|	3.44903	1.75774	0.000118697	4.65479e-07	0.113281	6.32501e-05	2142	2142	1662	1662	1558.48	1080.45	3809	3809	3644	3644	2739.41	3726.5
AGAP000855-RA |protein_coding|X:15783193:15784645:-1|	1.49557	-1.54984	0.000125023	4.88373e-07	1	0.851849	2216	2216	890	890	1891.12	1121.64	1688	1688	1667	1667	1220.21	1677.5
AGAP013146-RA APN5: aminopeptidase 5|protein_coding|2R:42058810:42063317:1|	-1.39775	-3.07887	0.000134976	5.25197e-07	1	0.172775	7	475	0	443	393.939	240.413	1	121	4	223	127.949	172
AGAP002831-RB Ribosomal RNA small subunit methyltransferase H|protein_coding|2R:28086324:28088069:1|	1.29003	-1.7982	0.000135917	5.26811e-07	1	0.574799	60	899	24	455	772.403	455.03	49	555	47	619	429.543	587
AGAP000079-RA |protein_coding|X:1269003:1270433:1|	1.07471	-2.24186	0.000155763	6.01402e-07	0.0277155	1.67566e-05	343	343	180	180	305.412	174.001	207	207	167	167	136.232	187
AGAP009685-RA aspartate aminotransferase, mitochondrial|protein_coding|3R:38661350:38668020:-1|	1.59931	-1.29779	0.000166932	6.42047e-07	1	0.950479	7841	7841	3665	3665	6127.83	3971.39	6393	6393	6310	6310	4721.73	6351.5
AGAP010670-RA ATP-dependent RNA helicase DDX31/DBP7|protein_coding|3L:8197740:8201360:-1|	1.67762	-1.31788	0.000198293	7.59745e-07	1	0.919848	1427	1427	700	700	1160.38	721.258	1214	1214	1206	1206	880.487	1210
AGAP005241-RA |protein_coding|2L:12714148:12715791:1|	1.41095	-1.69342	0.000204247	7.79567e-07	1	0.684409	942	942	344	344	826.318	476.984	705	705	641	641	487.958	673
AGAP003440-RA |protein_coding|2R:37763861:37765638:1|	1.68981	-1.36836	0.000207538	7.89118e-07	1	0.972749	1462	1462	684	684	1243.93	739.729	1288	1288	1212	1212	909.069	1250
AGAP012949-RA |protein_coding|2R:30916072:30917334:1|	6.07097	2.93087	0.000245194	9.28764e-07	1.17609e-07	1.22637e-10	22	22	11	11	16.8548	11.2008	73	73	63	63	49.3992	68
AGAP011603-RA long-chain acyl-CoA synthetase|protein_coding|3L:29279442:29300462:-1|	4.11698	1.68841	0.000250939	9.46941e-07	0.00757497	4.92841e-06	247	1366	158	1231	1219.47	691.891	530	3167	400	2530	2058.96	2848.5
AGAP001281-RB Potassium inwardly-rectifying channel subfamily J|protein_coding|2R:2268140:2274752:1|	-1.07602	-2.17315	0.000259359	9.75035e-07	1	0.427831	18	330	9	167	243.714	166.783	13	169	7	141	112.148	155
AGAP007164-RA |protein_coding|2L:43658099:43662415:1|	14.7401	12.0836	0.000273638	1.02486e-06	0.0111557	7.08299e-06	140	140	23	23	61.4187	70.115	1234	1234	833	833	742.156	1033.5
AGAP001609-RA E3 ubiquitin-protein ligase MYLIP|protein_coding|2R:6777110:6796100:-1|	2.77493	1.25387	0.00027788	1.03687e-06	1	0.0501264	940	941	501	501	761.118	475.688	1427	1430	1209	1210	954.34	1320
AGAP005401-RA karyopherin (Importin) alpha 6|protein_coding|2L:15080231:15083982:-1|	2.63292	1.24264	0.000297561	1.10617e-06	1	0.0347417	2128	2128	1014	1014	1653.19	1074.85	3023	3023	2637	2637	2054.31	2830
AGAP000908-RA dynactin 4|protein_coding|X:17125043:17134310:-1|	2.71922	1.21724	0.000301795	1.11776e-06	1	0.0311784	1170	1170	618	618	960.614	591.529	1666	1666	1551	1551	1169.3	1608.5
AGAP003593-RA Protein arginine methyltransferase RmtB|protein_coding|2R:40372841:40374963:-1|	1.81897	-1.24759	0.000322165	1.1888e-06	1	0.763648	1243	1243	709	709	1035.61	628.652	1178	1178	1109	1109	830.082	1143.5
AGAP001459-RA RpL17: 60S ribosomal protein L17|protein_coding|2R:5283096:5284326:1|	1.13365	-1.93531	0.000327042	1.20236e-06	1	0.335637	87	3867	44	882	3137.7	1956.51	60	1992	79	2444	1621.29	2218
AGAP010642-RA |protein_coding|3L:7927581:7927856:1|	7.51523	2.77226	0.000401117	1.46929e-06	0	0	379	379	45	45	381.518	192.742	1400	1400	1497	1497	1057.67	1448.5
AGAP006893-RA |protein_coding|2L:39550574:39551848:1|	4.26755	2.2772	0.0004026	1.46934e-06	1	0.000729501	35	84	10	30	58.0617	42.5302	75	201	52	162	132.218	181.5
AGAP003211-RA |protein_coding|2R:33922284:33924259:-1|	16.3786	13.4832	0.000421317	1.53206e-06	0.0027541	1.89155e-06	836	836	69	69	377.726	418.717	8185	8185	5531	5531	5092.96	6858
AGAP002050-RA ABCG13: ATP-binding cassette transporter (ABC transporter) family G member 13|protein_coding|2R:14555416:14560541:-1|	5.39373	3.5056	0.000425081	1.53645e-06	0.000197999	1.56397e-07	1168	1168	365	365	657.278	586.7	3421	3421	2908	2908	2304.15	3164.5
AGAP012156-RA ABCA5: ATP-binding cassette transporter (ABC transporter) family A member 5|protein_coding|3L:38107309:38112799:1|	9.76913	8.32216	0.000425596	1.53645e-06	0.00393812	2.64658e-06	198	198	22	22	83.7398	99.0876	1125	1125	811	811	696.896	968
AGAP010972-RA |protein_coding|3L:14348396:14350819:-1|	3.86208	1.60162	0.0004298	1.54604e-06	0.185087	9.99929e-05	851	851	392	392	749.813	430.985	1853	1853	1476	1476	1200.91	1664.5
AGAP009787-RA DnaJ (Hsp40) homolog, subfamily C, member 28|protein_coding|3R:43287963:43289420:-1|	1.49774	-1.42069	0.000450833	1.61589e-06	1	0.954827	406	406	144	144	318.448	205.309	319	319	296	296	224.151	307.5
AGAP001652-RA Lipase 3|protein_coding|2R:7310996:7317770:-1|	2.84059	1.2495	0.000469257	1.67592e-06	1	0.0280386	667	667	454	454	554.92	337.43	987	987	930	930	693.369	958.5
AGAP005020-RA |protein_coding|2L:8329676:8344698:-1|	5.0578	3.14121	0.000509514	1.81322e-06	0.00186029	1.30455e-06	1483	1483	525	525	876.599	745.285	4121	4121	3418	3418	2753.58	3769.5
AGAP008995-RA |protein_coding|3R:22823121:22830788:-1|	14.3394	12.911	0.000514573	1.82473e-06	0.000981883	7.18802e-07	793	793	6	6	325.87	396.529	6722	6722	4650	4650	4207.31	5686
AGAP007169-RA sestrin|protein_coding|2L:43781440:43811210:1|	3.84971	1.72696	0.000516713	1.82584e-06	1	0.00213935	71	782	39	563	636.057	395.354	153	1726	140	1318	1098.45	1522
AGAP005749-RA GSTO1: glutathione S-transferase omega class 1|protein_coding|2L:20197176:20199146:-1|	3.43387	1.55875	0.000530224	1.86698e-06	0	0	6552	6552	3075	3075	5589.66	3325.11	11676	11676	11160	11160	8712.87	11418
AGAP005230-RA |protein_coding|2L:12596948:12598564:-1|	3.47464	1.49709	0.000544822	1.91165e-06	2.11641e-07	2.14428e-10	205	205	105	105	175.61	104.04	391	391	332	332	262.903	361.5
AGAP002384-RB tRNA (guanine10-N2)-methyltransferase|protein_coding|2R:20869591:20871377:-1|	1.71193	-1.34205	0.000561488	1.95912e-06	1	1	78	484	47	238	407.854	245.045	81	448	67	391	303.904	419.5
AGAP005496-RA LRIM12: leucine-rich immune protein (Short)|protein_coding|2L:16215221:16217360:1|	4.16697	2.04639	0.000562266	1.95912e-06	2.20591e-06	2.08498e-09	56	56	45	45	42.236	28.438	128	128	109	109	86.4314	118.5
AGAP003468-RA |protein_coding|2R:38042427:38056441:1|	11.9457	10.2826	0.000612837	2.12791e-06	0.0120572	7.62631e-06	521	521	18	18	218.557	260.68	3709	3709	2519	2519	2247.33	3114
AGAP003857-RA ubiquitin-conjugating enzyme E2 A|protein_coding|2R:44645377:44651143:1|	2.46043	1.272	0.000622509	2.15401e-06	1	0.0137088	6691	6691	5635	5635	4917.94	3381.11	8575	8575	8063	8063	6255.61	8319
AGAP008072-RA |protein_coding|3R:5067619:5085292:1|	2.87473	1.28428	0.000627278	2.16303e-06	1	0.0177479	874	874	788	788	720.343	441.955	1295	1295	1246	1246	925.12	1270.5
AGAP006424-RA Cyanogenic beta-glucosidase|protein_coding|2L:31716670:31718478:-1|	-1.48915	-2.43572	0.000669866	2.30195e-06	1	0.0157244	27079	27079	10674	10674	16970.4	13679.3	10045	10045	8327	8327	6967.31	9186
AGAP005844-RA |protein_coding|2L:22424221:22425368:1|	1.29245	-1.80285	0.000739748	2.53338e-06	1	0.555585	742	742	268	268	640.577	375.642	463	463	508	508	355.313	485.5
AGAP013206-RA |protein_coding|2R:23262183:23264345:1|	3.59189	1.5497	0.000744253	2.54011e-06	0.00221672	1.53406e-06	195	195	68	68	166.332	98.9728	395	395	316	316	257.765	355.5
AGAP005378-RB |protein_coding|2L:14738117:14794851:-1|	1.34835	-1.60827	0.000778878	2.64705e-06	1	0.808924	178	727	87	302	584.147	367.487	143	474	145	517	363.214	495.5
AGAP006486-RA Prss3|protein_coding|2L:32883570:32884502:-1|	3.82344	2.05161	0.000780879	2.64705e-06	0.00188532	1.3184e-06	6055	6055	1313	1313	4360.4	3057.72	11076	11076	12306	12306	8945.81	11691
AGAP006867-RA CPR141: cuticular protein RR-1 family 141|protein_coding|2L:39230211:39239664:1|	53.6718	6.19149	0.000899696	3.03951e-06	7.65819e-11	9.9457e-14	16	16	70	70	56.0309	8.96187	550	550	412	412	346.915	481
AGAP009196-RA GSTE7: glutathione S-transferase epsilon class 7|protein_coding|3R:28600501:28601320:1|	1.31736	-1.57815	0.000915058	3.081e-06	1	0.824576	577	577	102	102	440.826	291.491	417	417	351	351	279.33	384
AGAP010298-RA V-type H+-transporting ATPase subunit D|protein_coding|3R:52655670:52657280:1|	1.47501	-1.25828	0.000923291	3.09829e-06	1	0.886801	13862	13862	5212	5212	9826.47	7010.47	10793	10793	9888	9888	7809.42	10340.5
AGAP010168-RA |protein_coding|3R:49827193:49831210:-1|	18.2336	15.5045	0.000950562	3.17914e-06	0.00386219	2.6008e-06	661	661	83	83	288.667	330.954	7230	7230	4839	4839	4475.64	6034.5
AGAP004126-RA Osi3: osiris 3|protein_coding|2R:50423391:50425056:1|	57.7834	5.59376	0.000961006	3.20335e-06	0	0	14	14	46	46	60.2923	8.02999	479	479	449	449	337.26	464
AGAP007400-RA |protein_coding|2L:46321640:46323714:-1|	2.52497	1.21514	0.000984697	3.26223e-06	1	0.00120458	4101	7169	1905	3203	5690.9	3631.33	5563	9526	5145	8812	6915.25	9169
AGAP013078-RA Plasma glutamate carboxypeptidase precursor|protein_coding|2R:2094039:2095241:1|	1.26095	-1.92704	0.000985193	3.26223e-06	1	0.328394	1482	1495	591	597	1333.01	757.367	964	975	931	935	691.742	955
AGAP011363-RA Ras-related protein Rab-6A|protein_coding|3L:21989726:22016185:-1|	3.20015	1.70392	0.000993685	3.27949e-06	0.699601	0.000347714	4051	4051	2040	2040	2862.93	2043.03	6958	6958	6118	6118	4878.19	6538
AGAP011278-RA GALE4: galectin 4|protein_coding|3L:20489500:20489961:1|	6.57187	4.5703	0.0010353	3.4056e-06	1	0.00131853	26	26	2	2	13.5836	13.0861	97	97	75	75	62.0811	86
AGAP001961-RA GPRVPR2: GPCR vasopressin family receptor 2|protein_coding|2R:12906883:12909642:1|	4.00934	1.69382	0.00106821	3.50234e-06	0	0	95	95	53	53	83.1678	48.387	194	194	194	194	140.871	194
AGAP006835-RA |protein_coding|2L:39124220:39145770:1|	-3.10013	-8.07915	0.00113214	3.69981e-06	7.58043e-17	1.14163e-19	5	146	6	105	142.249	74.4031	2	27	2	21	17.6069	24
AGAP003571-RA threonine dehydratase|protein_coding|2R:39764417:39770739:1|	1.47259	-1.5096	0.00114926	3.74353e-06	1	0.820012	328	4444	40	2071	3636.66	2249.43	301	3791	245	2834	2409.02	3312.5
AGAP004737-RA Rhomboid-4, isoform B|protein_coding|2L:2970597:2972774:1|	2.80655	1.30642	0.00119826	3.89044e-06	1	0.030556	932	945	397	398	746.438	477.455	1352	1369	1279	1311	975.164	1340
AGAP001021-RB dihydropyrimidine dehydrogenase (NADP+)|protein_coding|X:19597158:19604278:-1|	-1.19186	-2.56192	0.00121465	3.9309e-06	1	0.0849766	9	214	1	252	172.226	108.459	3	73	5	109	67.2255	91
AGAP008347-RA GPRRK: putative glycoprotein hormone rk-like receptor|protein_coding|3R:9552552:9614564:1|	4.23254	2.20298	0.00125116	4.036e-06	1	0.00452178	197	197	210	210	138.863	99.5857	478	478	365	365	305.913	421.5
AGAP012323-RB OBP27: odorant binding protein 27|protein_coding|3L:40218226:40218764:1|	7.67699	6.62676	0.00125907	4.04847e-06	0.000868464	6.39988e-07	145	386	0	2	161.745	193.11	637	1672	478	1293	1071.84	1482.5
AGAP004759-RA oligoribonuclease|protein_coding|2L:3075360:3076135:1|	1.61608	-1.41468	0.00130893	4.1953e-06	1	0.957493	70	345	4	90	291.366	174.806	65	285	47	280	205.958	282.5
AGAP005548-RA Alpha-crystallin B chain|protein_coding|2L:16955265:16956127:-1|	8.72352	2.76859	0.00135515	4.32458e-06	0	0	44	85	16	51	100.349	43.675	207	395	197	367	277.827	381
AGAP006000-RA CPR25: cuticular protein RR-1 family 25|protein_coding|2L:24625390:24625704:-1|	-1.60174	-3.52345	0.00135792	4.32458e-06	3.95101e-17	5.96829e-20	17456	17456	2409	2409	14405.9	8880.06	6685	6685	4403	4403	4088.59	5544
AGAP010158-RA |protein_coding|3R:49599773:49642633:-1|	3.47978	1.60622	0.00139648	4.43326e-06	1	0.00779669	648	648	538	538	512.029	327.463	1274	1274	1005	1005	822.433	1139.5
AGAP003418-RA stearoyl-CoA desaturase (delta-9 desaturase)|protein_coding|2R:37482847:37493897:1|	4.51147	1.97175	0.001582	5.00634e-06	0.00018595	1.47345e-07	3250	3250	2098	2098	2810.06	1646.47	8292	8292	6564	6564	5540.73	7428
AGAP006862-RA CPR35: cuticular protein RR-1 family 35|protein_coding|2L:39217701:39218069:1|	#DIV/0!	#DIV/0!	0.00173472	5.47232e-06	0.0917706	5.19358e-05	0	0	0	0	0	0	24	24	15	15	14.089	19.5
AGAP002645-RA septin 2|protein_coding|2R:24944159:24959244:-1|	2.88241	1.37389	0.00177747	5.58953e-06	1	0.00609226	1882	1882	744	744	1449.42	950.246	2810	2810	2668	2668	1991.34	2739
AGAP003623-RA long-chain acyl-CoA synthetase|protein_coding|2R:40596519:40621367:1|	3.14379	1.56334	0.0018143	5.68746e-06	1	0.00141452	132	1938	102	1949	1430.85	977.64	256	3204	237	2943	2236.9	3073.5
AGAP000123-RA CTLSE2: C-type lectin (CTL)|protein_coding|X:2001189:2014165:1|	11.8697	10.0723	0.00182841	5.71379e-06	0.0218808	1.33582e-05	634	634	54	54	273.234	317.363	4507	4507	3027	3027	2752.1	3767
AGAP007572-RA All-trans/9-cis|protein_coding|2L:47769679:47771240:1|	1.3629	-1.54094	0.00201073	6.26396e-06	1	0.913286	1108	1108	341	341	850.269	559.468	829	829	696	696	551.787	762.5
AGAP000803-RA GLURIIa: ionotropic receptor GLURIIa|protein_coding|X:14738910:14744472:1|	3.21732	1.49917	0.00201848	6.26858e-06	1	0.0140489	208	208	206	206	163.571	105.367	375	375	303	303	245.221	339
AGAP008997-RA |protein_coding|3R:22908320:22916650:-1|	30.772	12.591	0.00225709	6.98788e-06	0.0487429	2.85547e-05	71	71	65	65	63.3358	36.218	1363	1363	866	866	797.463	1114.5
AGAP013401-RA |protein_coding|2L:30505896:30507943:1|	1.53296	-1.39365	0.00258715	7.98502e-06	1	1	847	853	379	379	669.038	430.866	689	692	627	629	480.063	660.5
AGAP028626-RA |protein_coding|3L:24977749:24979723:-1|	1.64352	-1.34969	0.00280746	8.63833e-06	1	1	431	431	223	223	353.313	218.13	372	372	345	345	261.774	358.5
AGAP012019-RB |protein_coding|3L:36439455:36444396:1|	3.06325	1.46016	0.00292817	8.98212e-06	1	0.0222822	0	204	0	196	157.805	103.322	0	341	0	292	230.421	316.5
AGAP002017-RA Hexosyltransferase|protein_coding|2R:13958288:13960286:-1|	3.32235	1.63098	0.00306619	9.37673e-06	0.344946	0.000180035	136	136	90	90	102.366	68.9272	241	241	217	217	166.957	229
AGAP004552-RA |protein_coding|2R:57542706:57544066:-1|	6.89935	5.67235	0.00308032	9.39122e-06	0.448583	0.000229337	35	35	2	2	15.5914	17.5379	127	127	115	115	88.4398	121
AGAP004394-RA dipeptidyl-peptidase III|protein_coding|2R:55590910:55593570:1|	3.24674	1.75405	0.00312249	9.49086e-06	0.146384	8.03427e-05	4281	4571	2209	2310	3197.8	2304.93	7178	7645	6882	7322	5609.11	7483.5
AGAP007099-RA |protein_coding|2L:42583659:42623914:-1|	4.83731	1.87586	0.00316847	9.60142e-06	0	0	239	239	609	609	227.783	121.555	635	635	541	541	427.29	588
AGAP001046-RA Abl interactor 2|protein_coding|X:20392220:20415876:-1|	2.80821	1.33435	0.00323783	9.78198e-06	1	0.0242259	1296	1296	518	518	995.603	654.33	1933	1933	1742	1742	1328.48	1837.5
AGAP001930-RB Heterogeneous nuclear ribonucleoprotein 27C|protein_coding|2R:12389840:12392626:1|	6.72385	3.05765	0.00343631	1.03503e-05	0.0636797	3.6873e-05	3	21	3	19	16.8532	10.7081	11	84	8	60	51.5312	72
AGAP011025-RA dsRNase|protein_coding|3L:14581581:14583352:1|	4.35972	2.21963	0.00347091	1.04232e-05	7.5725e-06	6.82208e-09	40	40	20	20	29.0432	20.2994	90	90	87	87	64.4654	88.5
AGAP002117-RA |protein_coding|2R:15977672:15978840:1|	1.04909	-2.32462	0.0035811	1.07219e-05	1	0.015588	2249	2249	851	851	2030.77	1140.04	1147	1147	1245	1245	873.594	1196
AGAP002166-RA A-kinase anchor protein 1, mitochondrial|protein_coding|2R:16812393:16816168:-1|	2.71028	1.35665	0.00368987	1.10145e-05	1	0.00289687	4662	4662	3282	3282	3502.27	2354.92	6438	6438	6327	6327	4751.36	6382.5
AGAP009466-RE |protein_coding|3R:33978414:34000999:1|	3.36663	1.58454	0.0037112	1.10452e-05	1	0.00136903	34	744	32	526	583.767	375.895	77	1251	62	1280	925	1265.5
AGAP000165-RA GSTMS1: glutathione transferase microsomal 1|protein_coding|X:2849321:2851042:-1|	1.31973	-1.50007	0.00380124	1.12796e-05	1	0.641831	7212	7212	1395	1395	5340.07	3646.2	4646	4646	4978	4978	3559.87	4812
AGAP006380-RA ABCA2: ATP-binding cassette transporter (ABC transporter) family A member 2|protein_coding|2L:30934889:30940342:-1|	5.67411	4.50328	0.00413728	1.22405e-05	7.84225e-06	7.03972e-09	3849	3850	1099	1099	1844.37	1929.29	10882	10885	11007	11009	8305.73	10947
AGAP004317-RA Clip-Domain Serine Protease|protein_coding|2R:54396441:54400861:-1|	1.74814	-1.32463	0.00418238	1.23374e-05	1	0.889019	1539	1539	913	913	1312.33	778.829	1407	1407	1316	1316	990.712	1361.5
AGAP012735-RA |protein_coding|UNKN:26034534:26034853:-1|	-6.82261	-14.3017	0.0042157	1.23991e-05	1	0.000865774	0	20	0	3	17.9842	10.2339	0	0	0	3	1.25749	1.5
AGAP008301-RA |protein_coding|3R:8744458:8745381:-1|	1.37565	-1.72657	0.0045762	1.34199e-05	1	0.193566	367	367	110	110	323.344	186.094	266	266	246	246	187.275	256
AGAP002612-RA CPR7: cuticular protein RR-1 family 7|protein_coding|2R:24141504:24141978:1|	1.17398	-2.09091	0.00471984	1.38007e-05	1	0.259695	1150	1150	152	152	1038.11	582.632	759	759	609	609	496.488	684
AGAP003141-RA Insulin-related peptide binding protein|protein_coding|2R:33183329:33186434:-1|	1.78561	-1.27258	0.00476707	1.38982e-05	1	0.864513	76	765	26	280	637.565	386.983	84	700	83	682	501	691
AGAP010165-RA dynein light intermediate chain 2, cytosolic|protein_coding|3R:49792453:49793563:1|	5.57785	2.09592	0.00496609	1.44363e-05	1.40597e-05	1.229e-08	59	59	37	37	57.9358	30.2087	189	189	148	148	121.429	168.5
AGAP003790-RD ANXB9: annexin B9|protein_coding|2R:43342494:43350988:1|	2.34402	1.17559	0.0050581	1.46612e-05	1	0.0336253	3138	6098	1634	2830	4611.2	3083.16	3462	7368	3569	7086	5420.9	7227
AGAP000247-RA |protein_coding|X:4570338:4584392:-1|	6.91053	2.95969	0.00522976	1.51149e-05	0.0699524	4.03184e-05	107	145	56	117	123.185	73.6557	412	602	298	416	364.589	509
AGAP010677-RA Ankyrin repeat domain-containing protein 13D|protein_coding|3L:8331584:8336007:1|	2.83688	1.3406	0.00579787	1.67086e-05	1	0.0383722	768	768	437	437	595.803	387.926	1117	1117	1084	1084	798.735	1100.5
AGAP002847-RA Niemann-Pick Type C-2|protein_coding|2R:28299667:28300338:1|	7.1651	2.63445	0.00597463	1.71685e-05	0	0	2958	2958	822	822	3112.99	1507.38	10223	10223	11378	11378	8201.02	10800.5
AGAP005687-RA chymotrypsin-like protease (Precursor)|protein_coding|2L:18752858:18753751:-1|	7.60137	6.41275	0.00615116	1.76251e-05	0.00154606	1.09961e-06	522	823	1	15	352.242	411.834	2277	3566	1711	2695	2258.84	3130.5
AGAP011878-RA |protein_coding|3L:34605874:34606983:-1|	-1.23097	-3.12627	0.00618835	1.7681e-05	4.05278e-66	7.21136e-69	1421	1421	525	525	1333.86	720.734	602	602	569	569	426.661	585.5
AGAP012092-RA |protein_coding|3L:37591562:37592343:-1|	1.56156	-1.49764	0.00714275	2.03497e-05	1	0.939719	546	547	121	121	470.158	276.967	464	465	399	400	313.932	432.5
AGAP008682-RA CYP307B1: cytochrome P450|protein_coding|3R:14807141:14808909:-1|	4.78188	2.77769	0.00725474	2.06101e-05	1	0.000986853	48	48	21	21	30.8004	24.2582	118	118	114	114	85.5539	116
AGAP009311-RA Tocopherol (alpha) transfer protein-like|protein_coding|3R:31167033:31176230:1|	1.96266	-1.12983	0.00727739	2.06158e-05	1	0.496976	566	2228	245	982	1813.49	1126.53	637	2361	514	2061	1605.1	2211
AGAP000235-RC Thymosin|protein_coding|X:4414895:4430025:1|	4.5785	1.76291	0.00787555	2.21846e-05	0	0	55	903	46	802	862.304	458.12	126	2166	112	2029	1520.17	2097.5
AGAP003147-RA Golgin84|protein_coding|2R:33355143:33357135:-1|	2.79279	1.33647	0.0078736	2.21846e-05	1	0.0687963	557	557	261	261	427.037	281.439	804	804	768	768	570.723	786
AGAP000480-RA nuclear pore complex protein Nup43|protein_coding|X:8427833:8429319:-1|	1.67892	-1.30886	0.00794961	2.23304e-05	1	0.928099	1142	1142	410	410	919.856	577.157	964	964	974	974	702.793	969
AGAP028188-RB |protein_coding|3R:51532164:51538959:-1|	1.55451	-1.43919	0.00832536	2.33203e-05	1	1	1	972	0	253	796.108	491.474	3	865	3	663	553.165	764
AGAP003215-RA 26S proteasome regulatory subunit T2|protein_coding|2R:33995894:33997418:1|	3.44996	1.64402	0.00835298	2.33324e-05	0.00886106	5.71339e-06	977	3773	241	1615	2985.98	1907.56	1588	6345	1607	6817	4908.99	6581
AGAP004886-RB microtubule-associated protein, RP/EB family|protein_coding|2L:4956109:4968464:-1|	2.76696	1.30605	0.00847287	2.36013e-05	1	0.00346489	337	4483	165	1845	3572.68	2267.84	628	6801	452	5749	4666.11	6275
AGAP002791-RC tRNA-dihydrouridine synthase 4|protein_coding|2R:27319131:27321912:-1|	1.39823	-1.61871	0.0094449	2.62358e-05	1	0.297596	26	208	9	101	172.602	105.491	23	169	21	126	106.629	147.5
AGAP004137-RA |protein_coding|2R:50674440:50675668:-1|	1.38394	-1.52543	0.00976945	2.70622e-05	1	0.775156	217	252	87	90	194.798	127.535	174	199	144	154	127.7	176.5
AGAP009879-RA CPR81: cuticular protein RR-1 family 81|protein_coding|3R:44722312:44724555:1|	-1.03667	-2.44734	0.00988196	2.72982e-05	1	0.0120857	64	64	23	23	56.9331	32.6552	28	28	35	35	23.2632	31.5
AGAP006806-RA Mitochondrial thiamine pyrophosphate carrier|protein_coding|2L:38678210:38679561:1|	1.18699	-2.03046	0.00997357	2.74754e-05	1	0.239192	581	581	268	268	520.066	294.441	343	343	356	356	256.132	349.5
AGAP007358-RB Cellular retinaldehyde binding protein|protein_coding|2L:46037941:46039147:1|	7.44	6.74158	0.0109789	3.01226e-05	1	0.00134639	5	25	0	0	9.93467	12.5	22	105	17	81	66.9754	93
AGAP012843-RA |protein_coding|UNKN:33467896:33468676:1|	-1.0532	-2.56904	0.0109948	3.01226e-05	4.93688e-05	4.12438e-08	183	228	58	65	207.218	115.852	93	112	90	108	80.6597	110
AGAP003365-RA mitogen-activated protein kinase kinase 4|protein_coding|2R:36863058:36865500:1|	2.96457	1.4477	0.0110433	3.01729e-05	1	0.0174141	1079	1079	556	556	808.387	544.599	1723	1723	1506	1506	1170.3	1614.5
AGAP013453-RA |protein_coding|2R:19945134:19946693:-1|	-1.21451	-2.3324	0.0112347	3.06123e-05	2.17887e-71	3.91884e-74	46224	46224	32836	32836	35618.1	23530.5	18668	18668	20081	20081	15271	19374.5
AGAP003300-RA solute carrier family 39 (zinc transporter)|protein_coding|2R:35216911:35219286:-1|	4.22074	1.70685	0.0116117	3.14679e-05	0	0	1477	1477	907	907	1350.81	748.683	3193	3193	3127	3127	2305.63	3160
AGAP003766-RA |protein_coding|2R:43114625:43116179:-1|	1.57741	-1.46083	0.0115891	3.14679e-05	1	0.993424	2493	2493	1045	1045	2114.06	1261.88	1990	1990	1991	1991	1447.16	1990.5
AGAP013481-RC |protein_coding|2R:20929612:20946193:1|	1.89297	-1.12857	0.0131246	3.5472e-05	1	0.504003	19	5356	51	2875	4247.09	2710.55	21	5325	24	4937	3763.25	5131
AGAP000929-RA CTLSE1: C-Type Lectin (CTL) - selectin like|protein_coding|X:17503857:17514771:-1|	5.05472	2.56754	0.0132533	3.57233e-05	1	0.0007781	415	415	344	344	296.382	209.507	1228	1228	890	890	760.972	1059
AGAP006088-RA |protein_coding|2L:26350127:26354319:-1|	4.04853	1.82998	0.0144464	3.88345e-05	2.3079e-09	2.72479e-12	220	220	110	110	179.501	111.522	436	436	467	467	328.484	451.5
AGAP003605-RA cullin 2|protein_coding|2R:40463165:40467259:1|	3.05831	1.31483	0.0144916	3.88516e-05	0.48007	0.000243567	2440	2440	2187	2187	2099.75	1235.49	4054	4054	3503	3503	2760.82	3778.5
AGAP005381-RA hexosaminidase|protein_coding|2L:14832803:14835611:-1|	5.76494	4.33846	0.015184	4.0599e-05	4.23257e-05	3.55977e-08	128	1069	20	155	518.577	535.912	306	3262	290	2917	2249.82	3089.5
AGAP000941-RA |protein_coding|X:18244403:18251267:-1|	2.33466	1.18282	0.0152835	4.0756e-05	1	0.0458044	1421	7127	424	2196	5351.68	3604.81	1845	9022	1612	7810	6330.05	8416
AGAP002891-RE GPRMGL4: putative metabotropic glutamate receptor 4|protein_coding|2R:28945357:28957671:-1|	6.01165	4.62032	0.0161178	4.28664e-05	0.110687	6.19747e-05	0	91	0	28	43.355	45.6614	0	289	0	260	200.314	274.5
AGAP007809-RA AP7862: |protein_coding|3R:1328087:1329667:-1|	1.53902	-1.40098	0.0162336	4.30426e-05	1	1	3323	3323	1468	1468	2642.26	1679.96	2515	2515	2656	2656	1886.01	2585.5
AGAP008397-RA |protein_coding|3R:10312797:10316218:-1|	3.19171	1.61592	0.0162701	4.30426e-05	1	0.00255105	1511	1511	880	880	1095.95	761.973	2566	2566	2298	2298	1770.97	2432
AGAP010420-RA valyl-tRNA synthetase|protein_coding|3L:3012475:3016164:-1|	3.05837	1.5637	0.0174407	4.60177e-05	1	0.00112104	2809	2809	2035	2035	2034.67	1416.93	4470	4470	4197	4197	3181.62	4333.5
AGAP003513-RA |protein_coding|2R:39039537:39053264:-1|	7.07105	5.60055	0.0182597	4.80519e-05	0.00641449	4.20622e-06	1101	1357	261	301	625.918	679.744	4339	5517	3272	4096	3505.48	4806.5
AGAP013105-RA |protein_coding|2R:30962953:30964508:-1|	-1.03957	-1.9777	0.0187046	4.90935e-05	1	0.366253	6442	6442	2215	2215	4512.42	3251.27	3165	3165	3090	3090	2281.65	3127.5
AGAP005954-RA ubiquitin-conjugating enzyme E2 J2|protein_coding|2L:24042548:24043765:-1|	1.83179	-1.19907	0.0194751	5.09819e-05	1	0.69471	1366	1366	375	375	1103.57	690.31	1291	1291	1238	1238	920.357	1264.5
AGAP005653-RA Solute carrier family 7 (cationic amino acid transporter, y+ system)|protein_coding|2L:18304594:18306299:-1|	1.41779	-1.63265	0.0196581	5.13265e-05	1	0.798307	1104	1104	489	489	940.795	558.614	745	745	839	839	576.238	792
AGAP028133-RA |protein_coding|3L:36683602:36686189:-1|	3.70898	1.70608	0.0209652	5.4597e-05	0.0149924	9.37027e-06	1493	1494	580	580	1206.56	755.059	2727	2728	2871	2873	2058.49	2800.5
AGAP011919-RA Eupolytin|protein_coding|3L:35131337:35132253:-1|	1.27103	-1.46859	0.0214136	5.56196e-05	1	0.516238	10758	10758	2477	2477	7617.85	5438.48	6765	6765	7060	7060	5187.18	6912.5
AGAP007169-RB sestrin|protein_coding|2L:43781440:43811210:1|	3.4357	1.4487	0.0217248	5.61801e-05	0.397342	0.00020471	56	1509	30	1166	1315.96	764.037	121	2883	101	2367	1906.42	2625
AGAP011348-RB Arylsulfatase b|protein_coding|3L:21532263:21537731:-1|	-1.06298	-2.1261	0.0217417	5.61801e-05	1	0.449259	202	305	130	146	223.775	154.132	110	154	95	136	105.251	145
AGAP008955-RA ubiquinol-cytochrome c reductase iron-sulfur subunit|protein_coding|3R:21799923:21801910:-1|	1.40704	-1.32782	0.0222395	5.73182e-05	5.50732e-112	1.03521e-114	23289	23289	11670	11670	16922.5	11815.6	16456	16456	16794	16794	12744.6	16625
AGAP006468-RA |protein_coding|2L:32537499:32541408:-1|	19.7294	15.617	0.0226219	5.8154e-05	0.436778	0.000223645	233	233	42	42	106.337	116.805	2859	2859	1750	1750	1660.66	2304.5
AGAP003541-RA Eukaryotic translation elongation factor 1 alpha 1|protein_coding|2R:39343803:39351213:1|	-1.10144	-2.11474	0.0230048	5.89866e-05	0.000285221	2.21789e-07	50	24797	139	22157	18632.6	12604.4	60	9892	48	12995	8810.82	11443.5
AGAP004998-RA |protein_coding|2L:7746797:7747757:1|	1.02498	-1.98862	0.0231525	5.92135e-05	1	0.548513	418	2097	61	426	1552.17	1058.07	279	1243	189	926	780.528	1084.5
AGAP007550-RB carbonic anhydrase|protein_coding|2L:47526101:47535554:1|	1.2375	-1.97721	0.0232448	5.92981e-05	1	0.268979	0	625	3	365	564.198	316.767	2	416	0	368	285.351	392
AGAP012499-RA polo-like kinase 4|protein_coding|UNKN:8385983:8388466:-1|	1.87294	-1.17862	0.0237241	6.03666e-05	1	0.669348	1152	1152	632	632	930.768	582.239	1150	1150	1031	1031	789.709	1090.5
AGAP005110-RA Actincytosk: |protein_coding|2L:10203864:10206481:1|	2.83365	1.40276	0.0240638	6.10756e-05	1	0.00263326	3279	3279	1711	1711	2463.38	1655.64	4729	4729	4654	4654	3455.53	4691.5
AGAP002743-RA |protein_coding|2R:26567142:26568059:-1|	11.1843	9.08197	0.0258247	6.53789e-05	0.299408	0.000157916	244	244	8	8	107.581	122.225	1661	1661	1073	1073	977.049	1367
AGAP010617-RA |protein_coding|3L:7244177:7245185:-1|	-9.75141	-18.4402	0.026426	6.67322e-05	1	0.060861	2333	2333	370	370	1572.74	1175.04	175	175	66	66	85.289	120.5
AGAP008274-RA snail, invertebrate|protein_coding|3R:8430477:8432369:-1|	3.8392	1.67039	0.0270136	6.80442e-05	0	0	203	203	132	132	172.477	103.016	386	386	405	405	288.103	395.5
AGAP009612-RA glyoxylate/hydroxypyruvate reductase|protein_coding|3R:37005751:37006960:1|	1.53007	-1.55496	0.0282809	7.10576e-05	1	0.806538	2658	2658	934	934	2324.4	1346.34	2145	2145	1975	1975	1494.83	2060
AGAP008051-RA SAP1: sensory appendage protein 1|protein_coding|3R:4866376:4867629:-1|	-1.63029	-4.30413	0.0293823	7.36398e-05	1.26901e-19	1.94634e-22	443	443	174	174	431.418	224.981	157	157	119	119	100.233	138
AGAP011619-RA |protein_coding|3L:29992355:29995972:1|	5.93797	5.703	0.0307563	7.68907e-05	0.00335993	2.27946e-06	9980	9980	1196	1196	4228.65	4996.57	27597	27597	31742	31742	24116	29669.5
AGAP012835-RA |protein_coding|UNKN:33157225:33158034:1|	1.53852	-1.5021	0.0325376	8.11412e-05	1	0.480643	203	203	56	56	172.979	103.021	172	172	145	145	115.158	158.5
AGAP013458-RB |protein_coding|2R:10233605:10254474:-1|	3.4337	1.42353	0.0327344	8.14288e-05	0.012346	7.79417e-06	336	603	979	1744	534.232	305.501	571	1093	560	1005	760.494	1049
AGAP012703-RA TO2: takeout 2|protein_coding|UNKN:24226294:24228623:-1|	1.68296	-1.273	0.0331684	8.23037e-05	1	0.866712	1527	1647	317	359	1295.51	831.868	1407	1505	1214	1295	1017.68	1400
AGAP003289-RA carbonic anhydrase|protein_coding|2R:35082247:35085308:1|	1.58493	-1.34744	0.0338954	8.36924e-05	1	1	885	885	395	395	692.63	447.024	728	728	689	689	514.035	708.5
AGAP004025-RA GPRMTH5: methuselah receptor 5|protein_coding|2R:47933147:47936493:-1|	2.88037	1.38118	0.0338527	8.36924e-05	1	0.0464215	701	701	257	257	533.353	353.948	1087	1087	952	952	736.655	1019.5
AGAP003714-RA HPX3: heme peroxidase 3|protein_coding|2R:42356990:42373450:1|	9.04501	9.5523	0.0343812	8.46828e-05	6.55149e-05	5.42791e-08	11568	11568	543	543	4454.71	5786.61	59801	59801	44879	44879	42552.8	52340
AGAP009617-RA fatty-acid amide hydrolase 2|protein_coding|3R:37045603:37047696:1|	4.86804	3.17379	0.0348328	8.55842e-05	0.00257574	1.77637e-06	678	678	142	142	380.877	340.692	1709	1709	1608	1608	1208.82	1658.5
AGAP004761-RA |protein_coding|2L:3127125:3131480:1|	4.51344	2.54612	0.0363137	8.90041e-05	0.648027	0.00032369	1034	1034	530	530	668.546	520.446	2664	2664	2034	2034	1702.2	2349
AGAP007560-RA |protein_coding|2L:47565374:47575530:1|	5.48526	3.7294	0.0373882	9.14137e-05	0.00887815	5.72046e-06	1713	1713	509	509	923.552	859.668	5276	5276	4155	4155	3444.29	4715.5
AGAP012324-RA |protein_coding|3L:40219631:40220284:1|	4.22735	2.49845	0.0378241	9.2254e-05	0.981233	0.000474714	300	300	25	25	186.274	151.159	662	662	616	616	465.398	639
AGAP005597-RA |protein_coding|2L:17701863:17702692:-1|	-3.88808	-10.3827	0.0387487	9.42791e-05	0	0	3397	3397	1242	1242	3351.94	1728.25	452	452	437	437	322.838	444.5
AGAP009826-RA |protein_coding|3R:43821123:43824617:-1|	1.91447	-1.16783	0.0441201	0.000107088	1	0.613821	1200	1200	752	752	985.939	606.696	1201	1201	1122	1122	844.249	1161.5
AGAP004212-RA Crc: calreticulin|protein_coding|2R:51937245:51941209:-1|	2.62123	2.01679	0.044775	0.000108414	0.784528	0.000386087	64788	64788	34979	34979	35071.6	32714.7	89688	89688	81817	81817	70731.9	85752.5
AGAP028178-RA CPLCP13: cuticular protein (putative) CPLCP13|protein_coding|3L:41036412:41037044:-1|	6.59649	5.76262	0.0465018	0.000112323	1	0.000535488	39	57	0	0	23.8798	28.5	143	209	118	167	137.61	188
AGAP013755-RB |protein_coding|3R:50596433:50602666:1|	5.31477	3.28275	0.0518016	0.000124823	0.157326	8.60177e-05	286	868	50	297	511.305	436.331	959	2651	698	1987	1678.48	2319
AGAP008772-RA nucleoporin p58/p45|protein_coding|3R:17388862:17390556:-1|	1.77524	-1.2747	0.0531982	0.000127683	1	0.824576	1282	1282	627	627	1068.97	648.364	1154	1154	1148	1148	838.607	1151
AGAP012316-RA |protein_coding|3L:40151688:40152337:-1|	5.29518	3.51968	0.0532438	0.000127683	1	0.00147203	54	54	5	5	29.7964	27.1946	149	149	139	139	104.874	144
AGAP008056-RA |protein_coding|3R:4886075:4887788:1|	1.7525	-1.31971	0.0537893	0.000128683	1	0.947071	633	633	132	132	538.743	320.4	586	586	537	537	408.23	561.5
AGAP009100-RA Protein-glutamine gamma-glutamyltransferase E|protein_coding|3R:25597268:25599732:1|	1.46428	-1.56619	0.0545571	0.000130208	1	0.287374	158	158	138	138	134.976	80.2444	117	117	118	118	86.1808	117.5
AGAP007233-RA |protein_coding|2L:44421401:44421682:1|	1.0725	-2.00928	0.0547879	0.000130447	1	0.359606	5439	5439	454	454	4262.46	2751.51	3744	3744	2158	2158	2121.38	2951
AGAP028742-RA |protein_coding|3R:37328485:37329377:1|	1.19329	-1.71955	0.0571122	0.000135659	1	0.701135	511	511	91	91	383.279	258.111	340	340	276	276	222.895	308
AGAP028016-RA CPLCP15: cuticular protein (putative) CPLCP15|protein_coding|3L:41040954:41041578:-1|	4.74641	1.90916	0.0575317	0.000136331	0.000959068	7.03645e-07	12	41	2	13	37.7121	20.9632	37	111	35	88	71.9984	99.5
AGAP004693-RA nuclear receptor subfamily 6 group A|protein_coding|2L:1527686:1533479:-1|	7.4294	4.68964	0.0577384	0.000136497	0.0763542	4.36809e-05	1686	1686	684	684	993.768	847.174	7451	7451	5137	5137	4660.41	6294
AGAP003977-RA |protein_coding|2R:47435356:47436606:1|	-1.11228	-2.20744	0.057993	0.000136776	1	0.433401	306	306	96	96	222.644	154.607	151	151	127	127	100.861	139
AGAP001248-RA Eupolytin|protein_coding|2R:2034986:2035967:-1|	1.28977	-1.58426	0.059419	0.000139809	1	0.664011	5176	5176	1148	1148	3919.3	2615.97	3211	3211	3537	3537	2473.9	3374
AGAP009466-RG |protein_coding|3R:33985714:34000999:1|	4.34759	1.78571	0.0614424	0.000144231	0.0078208	5.07844e-06	0	122	0	149	110.141	62.1034	0	306	0	234	196.681	270
AGAP001644-RB dimethylargininase|protein_coding|2R:7262511:7265772:-1|	2.63441	1.20711	0.0622772	0.000145848	1	0.114181	158	688	47	255	547.394	347.706	239	978	194	854	660.767	916
AGAP002876-RA single-strand selective monofunctional uracil DNA glycosylase|protein_coding|2R:28571278:28572556:-1|	1.64212	-1.38048	0.0624258	0.000145855	1	0.975089	304	304	115	115	255.757	154.069	252	252	254	254	185.267	253
AGAP006416-RA SP24D: Serine protease SP24D|protein_coding|2L:31633667:31635032:1|	2.84148	1.39029	0.06325	0.000147436	1	0.00979957	1972	1972	561	561	1483.29	995.257	2944	2944	2712	2712	2062.22	2828
AGAP028085-RA |protein_coding|3R:24853293:24854076:1|	7.31579	6.25843	0.0643082	0.000149554	1	0.00113076	19	19	0	0	8.17391	9.5	65	65	74	74	51.1558	69.5
AGAP006126-RB GPROP8: ultraviolet wavelength sensitive opsin|protein_coding|2L:27014434:27019793:1|	1.53366	-1.53864	0.0646008	0.000149886	1	0.857929	208	2120	38	1057	1844.86	1073.58	161	1688	158	1605	1199.02	1646.5
AGAP010398-RA Flavin-containing monooxygenase FMO GS-OX-like 1|protein_coding|3L:2705825:2709589:1|	5.21403	2.37058	0.0662206	0.000153288	0.000980533	7.1834e-07	444	444	237	237	362.219	224.682	1088	1088	1255	1255	858.671	1171.5
AGAP006216-RA GPRMTH2: methuselah receptor 2|protein_coding|2L:28468559:28472431:-1|	3.44483	1.7486	0.0689404	0.000159216	1	0.0199126	212	388	80	200	280.706	195.946	373	751	307	599	490.844	675
AGAP003012-RA SP71|protein_coding|2R:31149927:31152536:1|	5.8757	4.69357	0.0700621	0.000161433	5.08913e-05	4.24448e-08	873	873	85	85	398.805	437.309	2666	2666	2473	2473	1871.82	2569.5
AGAP007115-RA |protein_coding|2L:43020195:43022049:1|	1.4532	-1.50292	0.0733022	0.000168511	1	0.963602	1169	1169	417	417	940.296	590.767	809	809	908	908	625.647	858.5
AGAP006576-RB malate/L-lactate dehydrogenase|protein_coding|2L:34221213:34224563:-1|	3.76371	1.73819	0.0738203	0.000169313	0.00115254	8.35173e-07	123	2909	16	1411	2352.59	1471.02	218	5312	232	5761	4089.25	5536.5
AGAP008198-RA |protein_coding|3R:6662049:6681027:1|	4.69447	2.93802	0.074047	0.000169444	0.101199	5.69816e-05	1221	1221	324	324	708.056	613.594	3204	3204	2557	2557	2080.29	2880.5
AGAP028124-RA CPLCP2: cuticular protein (putative) CPLCP2|protein_coding|3R:17153835:17157007:-1|	5.71877	3.30638	0.0765838	0.000174849	1	0.00511952	41	41	23	23	26.0269	20.7212	140	140	97	97	86.0547	118.5
AGAP007396-RD epsin|protein_coding|2L:46297116:46312862:1|	2.85095	1.37226	0.0833886	0.000189951	1	0.0427918	18	947	2	610	720.223	478.086	64	1476	21	1250	988.333	1363
AGAP010925-RA eukaryotic translation initiation factor 2-alpha kinase 1|protein_coding|3L:13191172:13193478:1|	2.63174	1.23306	0.0865873	0.000196789	1	0.124972	542	542	300	300	424.402	273.963	744	744	698	698	523.314	721
AGAP004568-RA Serine protease like protein|protein_coding|2R:57646550:57647480:1|	6.0497	4.99559	0.0886591	0.000200819	0.141948	7.82516e-05	196	196	8	8	86.3862	98.1867	664	664	524	524	431.55	594
AGAP010614-RA Female reproductive tract protease GLEANR_896|protein_coding|3L:7192085:7193076:-1|	-1.03492	-2.59888	0.0887618	0.000200819	1	0.0708241	1696	1820	482	509	1663.18	922.635	1051	1127	613	656	639.962	891.5
AGAP005630-RA transitional endoplasmic reticulum ATPase|protein_coding|2L:18009937:18015089:-1|	3.18487	2.2637	0.0928277	0.000209543	0.695901	0.000346047	17790	17790	10850	10850	10131.3	8955.77	29283	29283	27763	27763	22934.4	28523
AGAP009763-RA |protein_coding|3R:42470964:42474047:-1|	4.02937	2.34397	0.0937239	0.00021109	1	0.0139777	98	98	71	71	62.4547	49.5115	220	220	179	179	146.392	199.5
AGAP013081-RA |protein_coding|2R:50066077:50070633:-1|	10.3594	9.222	0.0996236	0.000223873	0.130889	7.24744e-05	1222	1222	75	75	507.867	611.327	7645	7645	5021	5021	4683.55	6333
AGAP012317-RA |protein_coding|3L:40162985:40164361:-1|	3.56709	1.91853	0.103091	0.000231145	1	0.00336736	543	543	156	156	367.352	273.753	1034	1034	919	919	704.777	976.5
AGAP013511-RC CYP6AG2: cytochrome P450|protein_coding|2R:36318214:36325675:1|	-2.04405	-4.17879	0.106891	0.00023913	1	0.169797	0	1868	0	1108	1448.54	943.331	0	166	0	757	346.641	461.5
AGAP004367-RA |protein_coding|2R:55097834:55106555:-1|	5.70599	6.07067	0.112799	0.000251224	0.172174	9.33698e-05	10840	10840	572	572	4126.85	5421.4	35269	35269	26600	26600	25052.7	30934.5
AGAP009701-RA alanyl-tRNA synthetase|protein_coding|3R:39161779:39164682:1|	3.00507	1.76712	0.112581	0.000251224	1	0.000638014	7402	7402	4362	4362	4835.64	3730.87	11378	11378	11045	11045	8545.15	11211.5
AGAP001697-RB 20S proteasome subunit beta 3|protein_coding|2R:8779102:8780122:-1|	3.75533	1.53745	0.113216	0.00025159	2.11876e-06	2.00451e-09	87	913	16	282	820.921	462.542	178	1753	172	1721	1262.12	1737
AGAP013248-RA CPR139: cuticular protein RR-2 family 139|protein_coding|2L:29525422:29530487:-1|	5.38418	4.01363	0.114609	0.000254122	0.0112703	7.15123e-06	272	272	36	36	133.072	136.511	745	745	725	725	534.1	735
AGAP028400-RA |protein_coding|2L:37652659:37656407:-1|	3.50246	3.24356	0.115746	0.000256076	1	0.00132278	38828	38828	13632	13632	17346.6	19486.3	67029	67029	69471	69471	56264.7	68250
AGAP001039-RB CYP307A1: cytochrome P450|protein_coding|X:20009765:20017250:1|	5.19583	3.71045	0.118398	0.000261365	0.0158312	9.85138e-06	152	647	15	108	328.833	324.683	396	1837	337	1537	1220.12	1687
AGAP028200-RA CPLCP9: cuticular protein (putative) CPLCP9|protein_coding|3R:23377417:23380114:1|	5.75776	4.62767	0.120931	0.000266368	0.000302715	2.34845e-07	521	521	40	40	235.899	261.039	1540	1540	1466	1466	1091.66	1503
AGAP003148-RA LanC-like protein 3 homolog|protein_coding|2R:33357282:33358683:1|	1.66355	-1.36858	0.122292	0.000268774	1	0.988767	284	284	132	132	238.45	143.969	261	261	218	218	174.232	239.5
AGAP013445-RA |protein_coding|2R:37494287:37495123:-1|	17.4629	4.27255	0.123596	0.000271043	1.23749e-08	1.39357e-11	4	4	5	5	6.41574	2.11878	40	40	34	34	27.4116	37
AGAP005834-RA COEJHE2E: carboxylesterase|protein_coding|2L:22298997:22304146:-1|	3.38259	1.75258	0.124328	0.000272052	1	0.00476909	902	902	397	397	634.694	454.682	1665	1665	1411	1411	1112.35	1538
AGAP006193-RA |protein_coding|2L:28212028:28212829:-1|	1.2823	-1.91583	0.124658	0.000272178	1	0.283589	2085	2085	524	524	1872.81	1056.69	1518	1518	1192	1192	977.548	1355
AGAP013525-RA |protein_coding|2R:21897775:21900484:1|	5.69757	4.6922	0.12539	0.000273182	0.000482957	3.64495e-07	1533	1533	126	126	684.759	767.608	4664	4664	4083	4083	3213.03	4373.5
AGAP009172-RA prolyl oligopeptidase|protein_coding|3R:28109014:28112430:-1|	2.75156	1.49588	0.127523	0.000277223	1	0.00387406	5685	5685	3564	3564	3960.03	2868.55	8260	8260	7526	7526	5923.72	7893
AGAP012641-RA Aldose reductase|protein_coding|UNKN:21981187:21984631:-1|	3.30316	1.50255	0.131053	0.000284279	1	0.015588	452	797	80	191	639.322	402.796	731	1499	579	1162	960.616	1330.5
AGAP000786-RA |protein_coding|X:14307483:14318789:1|	5.84997	3.81374	0.132224	0.000286198	0.401891	0.000206947	746	746	177	177	414.992	374.788	2560	2560	1825	1825	1582.67	2192.5
AGAP006425-RA Cyanogenic beta-glucosidase|protein_coding|2L:31719119:31720924:-1|	1.13086	-2.04116	0.14326	0.000309417	0.0564417	3.28723e-05	6920	6920	4100	4100	5957	3513.7	4501	4501	3446	3446	2918.43	3973.5
AGAP006002-RA CPR137: cuticular protein RR-1 family 137|protein_coding|2L:24631000:24631454:1|	-1.33602	-2.99835	0.149604	0.000322422	1	0.0159495	34	34	7	7	29.4214	17.3682	13	13	13	13	9.81251	13
AGAP002968-RA thiamine pyrophosphokinase|protein_coding|2R:30255777:30257668:-1|	1.60275	-1.4402	0.159212	0.000341657	1	1	757	757	332	332	642.456	383.091	601	601	627	627	446.088	614
AGAP005297-RA F-box and leucine-rich repeat protein 1 (S-phase kinase-associated protein 2)|protein_coding|2L:13805536:13807199:1|	1.29528	-1.90603	0.158935	0.000341657	1	0.309183	706	706	356	356	642.583	357.838	461	461	466	466	337.132	463.5
AGAP011357-RB All-trans/9-cis/11-cis|protein_coding|3L:21834149:21844116:-1|	5.79898	4.95946	0.162665	0.00034832	0.000824541	6.09417e-07	1080	1505	43	51	647.375	753.236	3345	4688	2889	4048	3210.63	4368
AGAP006606-RA |protein_coding|2L:34688056:34690161:-1|	3.22011	1.65261	0.163644	0.000349667	1	0.0444396	284	284	137	137	201.952	143.473	503	503	421	421	333.748	462
AGAP002866-RA CYP6P5: cytochrome P450|protein_coding|2R:28494017:28495645:-1|	3.21129	1.6862	0.166621	0.000355269	1	0.0013273	3058	3058	969	969	2147.2	1541.59	5349	5349	4552	4552	3620.59	4950.5
AGAP000194-RA CYP4C25: cytochrome P450|protein_coding|X:3190903:3200783:1|	1.23055	-2.01063	0.176936	0.00037646	0.0227015	1.38171e-05	402	402	249	249	369.984	203.974	259	259	243	243	184.014	251
AGAP004596-RA PyK: pyruvate kinase|protein_coding|2R:58245636:58249228:-1|	2.15521	1.4271	0.182433	0.000387331	1	0.0555431	29494	29494	15130	15130	18114.1	14901.4	33258	33258	30973	30973	25850.6	32115.5
AGAP011845-RA histone H2A|protein_coding|3L:33984809:33985865:-1|	1.38806	-1.77181	0.193057	0.00040902	1	0.380845	1877	1877	604	604	1702.69	951.331	1370	1370	1271	1271	960.988	1320.5
AGAP004530-RA |protein_coding|2R:57426120:57429747:1|	4.05546	2.36074	0.198517	0.000419698	0.358535	0.000186543	2342	2342	1096	1096	1477.53	1178.17	5294	5294	4262	4262	3488.08	4778
AGAP004999-RA microfibrillar-associated protein 4|protein_coding|2L:7748193:7749112:-1|	1.12648	-2.1361	0.205278	0.000433076	1	0.418181	0	1080	0	294	946.197	546.837	0	775	0	457	442.955	616
AGAP000163-RB |protein_coding|X:2843996:2845194:-1|	7.24346	5.36295	0.208477	0.000438898	1	0.000761104	132	209	17	21	102.586	104.922	556	910	380	610	550.163	760
AGAP004571-RA Oviductin|protein_coding|2R:57661757:57665133:1|	5.10503	3.41852	0.212827	0.000447115	0.000306757	2.37266e-07	882	882	93	93	481.092	442.897	2246	2246	2276	2276	1644.62	2261
AGAP008272-RB secretion-regulating guanine nucleotide exchange factor|protein_coding|3R:8124588:8125874:1|	#DIV/0!	#DIV/0!	0.219114	0.000459358	0.0086771	5.60174e-06	0	0	0	0	0	0	3	12	3	13	9.43615	12.5
AGAP005513-RA elongation of very long chain fatty acids protein 2|protein_coding|2L:16523133:16535141:1|	5.20257	3.79104	0.220863	0.000462056	0.0109737	6.97185e-06	1086	1086	102	102	541.651	544.634	3093	3093	2574	2574	2053.42	2833.5
AGAP003705-RB Set1/Ash2 histone methyltransferase complex subunit ASH2|protein_coding|2R:42205484:42207099:1|	1.55205	-1.54719	0.223423	0.000466437	1	0.802637	91	450	23	212	397.452	228.086	77	389	68	319	256.886	354
AGAP028474-RA |protein_coding|2R:19937425:19938395:1|	4.31483	4.32556	0.225241	0.000469251	0.294257	0.000155527	21476	21476	762	762	8752.23	10753.6	47346	47346	45454	45454	37858.3	46400
AGAP004205-RA N-sulfoglucosamine sulfohydrolase|protein_coding|2R:51859170:51861047:1|	4.27803	2.51907	0.228919	0.000475924	0.0155531	9.69646e-06	1039	1039	288	288	644.858	522.671	2232	2232	2240	2240	1624.44	2236
AGAP009162-RA |protein_coding|3R:27937090:27939199:-1|	8.59471	6.9396	0.230413	0.000477045	1	0.0013703	62	62	3	3	27.7818	31.0656	322	322	212	212	192.794	267
AGAP011913-RA |protein_coding|3L:34883818:34885182:1|	1.55358	-1.3404	0.23023	0.000477045	1	1	4229	4431	1397	1439	3418.25	2239.34	3307	3477	3325	3481	2550.17	3479
AGAP001525-RA |protein_coding|2R:5843402:5845206:-1|	1.69748	-1.25473	0.232379	0.000479614	1	0.943681	619	619	280	280	486.581	312.816	542	542	520	520	387.799	531
AGAP009052-RA Lipopolysaccharide-induced TNF-alpha factor|protein_coding|3R:24806579:24807979:-1|	2.74799	1.32392	0.232613	0.000479614	1	0.00141452	4306	4306	1040	1040	3352.7	2176.5	5943	5943	6019	6019	4438.7	5981
AGAP010714-RA very-long-chain enoyl-CoA reductase|protein_coding|3L:8918979:8922035:1|	2.83317	1.38207	0.236391	0.000486401	1	0.00450266	2643	2643	622	622	2006.77	1334.37	3846	3846	3715	3715	2773.5	3780.5
AGAP004810-RA CTL3: C-type lectin (CTL)|protein_coding|2L:3798556:3799428:-1|	4.13171	4.68368	0.23885	0.000490452	1	0.000713637	42578	42578	573	573	15795.6	21305.6	86212	86212	89845	89845	73981.4	88028.5
AGAP000430-RA |protein_coding|X:7646486:7649633:-1|	1.63849	-1.41274	0.242226	0.00049535	1	0.964033	345	345	214	214	295.753	174.856	289	289	284	284	209.348	286.5
AGAP009049-RA Chitinase-3-like protein 4|protein_coding|3R:24686604:24687722:-1|	4.994	3.10914	0.242095	0.00049535	1	0.00521027	23	23	6	6	13.5842	11.6139	59	59	57	57	42.2352	58
AGAP011403-RA |protein_coding|3L:23869999:23871822:-1|	1.60317	-1.35629	0.252485	0.000515275	1	1	421	421	196	196	339.394	213.016	339	339	344	344	250.237	341.5
AGAP000788-RA |protein_coding|X:14351163:14354721:-1|	9.52903	8.43345	0.253963	0.000517235	0.472024	0.000240338	820	820	6	6	338.544	410.063	4750	4750	3065	3065	2855.09	3907.5
AGAP010394-RA Patched-related|protein_coding|3L:2612105:2635382:-1|	7.83485	5.20825	0.258122	0.000524638	1	0.000886101	377	377	175	175	203.948	189.474	1806	1806	1163	1163	1062.21	1484.5
AGAP012248-RA ubiquitin carboxyl-terminal hydrolase 5/13|protein_coding|3L:39298476:39301317:-1|	3.18694	1.51759	0.25947	0.000526309	0.445418	0.000227835	2831	2831	1985	1985	2210.54	1430.21	4438	4438	4678	4678	3354.68	4558
AGAP003623-RC long-chain acyl-CoA synthetase|protein_coding|2R:40611234:40621367:1|	4.31181	2.08067	0.271686	0.000549972	1	0.00152713	240	1825	240	2114	1397.98	921.306	663	4639	444	3306	2908.73	3972.5
AGAP004612-RA phosphotransferase LOC123688|protein_coding|2R:58392105:58394400:1|	1.77425	-1.20515	0.273399	0.000552322	1	0.719727	2242	2242	986	986	1751.77	1132.59	2160	2160	1859	1859	1453.57	2009.5
AGAP004533-RA cathepsin B|protein_coding|2R:57453814:57455736:1|	2.21893	1.39357	0.276037	0.000556527	1	0.0301639	23193	23193	7907	7907	15149.8	11720.5	25900	25900	26114	26114	21112.3	26007
AGAP007616-RA |protein_coding|2L:48329865:48333814:1|	5.77871	3.65723	0.276845	0.000557033	0.222074	0.000118605	2473	2473	1099	1099	1462.36	1242.75	8406	8406	5957	5957	5348.2	7181.5
AGAP002404-RA cullin 5|protein_coding|2R:20970024:20973127:1|	2.98614	1.49211	0.278796	0.000559831	1	0.0100629	1254	1254	807	807	916.235	632.589	1955	1955	1823	1823	1367.13	1889
AGAP007138-RA Wurst|protein_coding|2L:43552885:43555934:1|	4.67404	3.08059	0.280313	0.00056175	0.00303406	2.0682e-06	1340	1340	215	215	743.679	672.865	3233	3233	3057	3057	2290.97	3145
AGAP004811-RA CTL1: C-type lectin (CTL)|protein_coding|2L:3800428:3801534:1|	3.9963	4.70242	0.282448	0.000564897	1	0.00142353	42207	42207	679	679	15119.7	21117.8	84091	84091	84695	84695	71098.9	84393
AGAP003425-RA Solute carrier family 7 (cationic amino acid transporter, y+ system)|protein_coding|2R:37555014:37557859:1|	2.95375	1.29963	0.285073	0.000569007	1	0.0100629	784	784	463	463	655.876	396.615	1175	1175	1168	1168	852.397	1171.5
AGAP001599-RA |protein_coding|2R:6621960:6630139:1|	6.45903	4.60775	0.28716	0.000572031	1	0.0056357	10	10	1	1	5.15785	5.03171	34	34	31	31	23.7661	32.5
AGAP007312-RC |protein_coding|2L:45308149:45309400:1|	1.40705	-1.68305	0.289878	0.000576298	1	0.0929003	14	224	1	94	195.928	113.713	5	162	1	158	116.413	160
AGAP009978-RA DUOX: dual oxidase: peroxidase and NADPH-oxidase domains|protein_coding|3R:47043842:47053562:-1|	5.77625	3.37001	0.299727	0.000594696	1	0.00119376	446	446	343	343	275.562	224.54	1540	1540	1054	1054	928.645	1297
AGAP008666-RA uncharacterized protein CG11426|protein_coding|3R:14623096:14635187:1|	1.6455	-1.44695	0.302093	0.000598205	1	1	699	699	300	300	611.736	353.995	627	627	538	538	422.776	582.5
AGAP006590-RA T-lymphoma invasion and metastasis-inducing protein 1|protein_coding|2L:34294520:34352518:-1|	#DIV/0!	#DIV/0!	0.305003	0.000602467	1	0.00256011	0	0	0	0	0	0	0	50	0	27	27.9109	38.5
AGAP009076-RA carnitine O-acetyltransferase|protein_coding|3R:25440559:25442979:-1|	3.27003	1.80403	0.305451	0.000602467	1	0.000733292	3308	3308	1522	1522	2230.38	1666.5	5796	5796	5103	5103	4023.68	5449.5
AGAP000223-RA |protein_coding|X:4169109:4176611:-1|	2.80205	1.35015	0.309533	0.000609317	1	0.0891815	384	384	328	328	294.374	194.144	554	554	534	534	397.45	544
AGAP028067-RA |protein_coding|3L:41063917:41064519:-1|	4.91049	2.8208	0.317532	0.000623835	1	0.00690166	10	164	0	21	104.492	82.7819	34	477	27	336	294.751	406.5
AGAP005600-RA sugar transporter ERD6-like 6|protein_coding|2L:17749157:17750909:-1|	5.62348	4.44396	0.33353	0.000653981	0.0166301	1.03228e-05	208	208	26	26	96.1778	104.295	579	579	594	594	427.411	586.5
AGAP000385-RB |protein_coding|X:7077774:7083087:1|	1.60262	-1.47579	0.341267	0.000667643	1	1	44	986	16	845	858.17	499.182	45	793	34	807	581.499	800
AGAP009791-RA |protein_coding|3R:43313158:43318009:1|	1.83801	-1.1833	0.341833	0.000667643	1	0.668168	1479	1479	1390	1390	1181.97	747.277	1403	1403	1344	1344	998.87	1373.5
AGAP008887-RA hepatocyte growth factor-regulated tyrosine kinase substrate|protein_coding|3R:20286791:20295005:1|	2.84559	1.32195	0.363828	0.000709216	1	0.0181221	1000	1130	663	730	894.399	570.884	1378	1641	1380	1608	1182.35	1624.5
AGAP007868-RA 2-hydroxyglutarate dehydrogenase|protein_coding|3R:2391126:2393215:1|	2.94384	1.33142	0.394715	0.000767927	0.00111187	8.08045e-07	4624	4624	2622	2622	3890.56	2342.69	6889	6889	6904	6904	5179.95	6896.5
AGAP002728-RB |protein_coding|2R:26286947:26290237:1|	1.1641	-2.17266	0.400987	0.000778616	1	0.223151	97	966	27	787	889.388	489.647	70	675	54	465	409.354	570
AGAP001372-RC |protein_coding|2R:3888123:3995260:-1|	3.21841	1.65723	0.408607	0.000791874	1	0.00540393	0	2048	0	677	1457.97	1032.5	0	3677	0	2969	2416.2	3323
AGAP001626-RA |protein_coding|2R:7006337:7007117:-1|	7.34774	3.20612	0.419524	0.000811459	8.73507e-06	7.82012e-09	38	38	14	14	32.4355	19.3937	128	128	157	157	103.992	142.5
AGAP005064-RB |protein_coding|2L:9184144:9217445:1|	4.72425	2.76549	0.422238	0.000815131	1	0.015823	1	27	2	16	16.7264	13.6529	4	75	2	54	46.2566	64.5
AGAP007343-RA LYSC2: C-Type Lysozyme.|protein_coding|2L:45975679:45976926:-1|	1.16469	-1.75447	0.424768	0.000818436	1	0.0301712	99	99	28	28	74.7593	50.2278	59	59	58	58	42.6108	58.5
AGAP004497-RA |protein_coding|2R:57073311:57075886:-1|	4.14543	2.9347	0.434038	0.000834689	0.279357	0.000147965	6696	6696	1683	1683	3619.89	3362.38	15320	15320	12557	12557	10623.3	13938.5
AGAP013254-RA |protein_coding|2R:57637215:57638272:-1|	5.96805	5.31654	0.453007	0.000869496	0.0284372	1.71412e-05	1252	1252	8	8	513.376	626.168	4184	4184	3290	3290	2729.38	3737
AGAP002733-RA |protein_coding|2R:26337577:26338896:1|	5.34345	2.65157	0.457425	0.000876293	1	0.0052274	184	184	53	53	134.474	93.1046	597	597	398	398	356.566	497.5
AGAP009842-RA ribonuclease T2|protein_coding|3R:44093269:44094393:-1|	1.69747	-1.25407	0.46782	0.000894494	1	0.898605	5466	5466	1757	1757	4340.9	2766.18	4662	4662	4729	4729	3461.46	4695.5
AGAP005851-RA cyclin-dependent kinase 10|protein_coding|2L:22608607:22610192:1|	1.64192	-1.3219	0.495216	0.000945069	1	1	320	320	132	132	256.509	162.005	277	277	255	255	194.045	266
AGAP003783-RA glucose dehydrogenase (acceptor)|protein_coding|2R:43235868:43237830:-1|	6.29592	3.19187	0.50523	0.000962343	1	0.00316643	33	190	11	103	136.105	96.094	119	733	76	477	434.429	605
AGAP006859-RA CPR66: cuticular protein RR-1 family 66|protein_coding|2L:39212866:39213312:1|	57.5877	5.82691	0.511864	0.000973125	0.00465911	3.0937e-06	1	1	2	2	4.40194	0.607769	41	42	28	28	25.6497	35
AGAP006613-RA eIF3j: eukaryotic translation initiation factor 3 subunit J|protein_coding|2L:34735179:34737349:1|	5.19577	3.14124	0.545033	0.00103226	1	0.0155709	1	16	0	7	9.68615	8.08349	5	49	2	35	30.4265	42
AGAP008322-RA |protein_coding|3R:9111999:9116809:-1|	2.85007	1.44512	0.544882	0.00103226	1	0.00659578	2836	2836	1097	1097	2065.54	1430.67	4285	4285	3870	3870	2984.96	4077.5
AGAP006603-RA |protein_coding|2L:34671924:34672772:1|	1.3108	-1.84439	0.575729	0.00108833	1	0.209592	2320	2320	627	627	2077.33	1176	1496	1496	1587	1587	1126.3	1541.5
AGAP004256-RA |protein_coding|2R:53330421:53368510:1|	3.62119	2.385	0.59393	0.00112062	1	0.000591587	176	8280	61	5448	4868.61	4165.48	411	16699	291	13469	11611.6	15084
AGAP012167-RA Pgi: phosphoglucose isomerase (glucose-6-phosphate isomerase)|protein_coding|3L:38253904:38260323:1|	2.69395	1.73097	0.596767	0.00112386	1	0.00294913	15936	15936	6790	6790	9864.94	8036.53	22372	22372	20928	20928	17076	21650
AGAP002485-RA |protein_coding|2R:21893980:21896055:1|	5.52158	4.48105	0.612302	0.00115094	1	0.00129546	90	90	10	10	40.3372	45.0958	273	273	225	225	180.753	249
AGAP009016-RA LIX1-like protein|protein_coding|3R:23582806:23611749:1|	3.65013	1.9359	0.627695	0.00117766	1	0.00390603	1182	1182	251	251	815.394	595.595	2452	2452	1896	1896	1578.52	2174
AGAP004883-RA |protein_coding|2L:4939315:4940319:1|	5.86342	2.17433	0.633935	0.00118714	0.00409005	2.74316e-06	736	736	273	273	729.618	373.843	2538	2538	1846	1846	1586.43	2192
AGAP012808-RA |protein_coding|UNKN:30753544:30754947:1|	1.18451	-1.88114	0.652128	0.00121893	1	0.175245	38	78	22	42	64.0911	39.6789	32	56	17	38	34.0704	47
AGAP004192-RA heat shock 70kDa protein 5|protein_coding|2R:51641145:51645315:1|	3.5667	2.92497	0.663034	0.001237	1	0.000989545	20363	20363	6046	6046	10098.8	10225.6	39142	39142	33801	33801	29538.6	36471.5
AGAP008584-RA lysosomal alpha-mannosidase|protein_coding|3R:13292076:13297285:1|	4.5676	3.31608	0.676813	0.00126036	0.0190709	1.17432e-05	2792	2792	785	785	1438.48	1400.3	6723	6723	6069	6069	4770.12	6396
AGAP007534-RC |protein_coding|2L:47268655:47269512:-1|	3.67486	1.53403	0.681269	0.0012663	1	0.00198942	158	936	32	204	818.167	473.896	428	1978	288	1505	1255.1	1741.5
AGAP010973-RA Sodium/potassium/calcium exchanger 3|protein_coding|3L:14388801:14390416:-1|	4.37953	1.67036	0.687912	0.00127628	0	0	523	523	285	285	505.654	265.553	1206	1206	1120	1120	844.624	1163
AGAP007006-RB filamin|protein_coding|2L:40730490:40753497:-1|	3.5087	2.31951	0.704489	0.00130461	0.801233	0.000393726	189	7342	58	6248	4248.8	3691.4	541	13736	396	12168	9855.13	12952
AGAP010926-RA |protein_coding|3L:13221081:13230656:1|	5.13381	3.29861	0.728817	0.00134717	1	0.00147477	314	314	65	65	177.619	157.972	940	940	682	682	585.896	811
AGAP001422-RA |protein_coding|2R:4743080:4744435:-1|	1.41198	-1.69159	0.757326	0.00139728	1	0.500302	2743	2743	851	851	2416.57	1389.89	1895	1895	2030	2030	1428.58	1962.5
AGAP006121-RA |protein_coding|2L:26996644:27006017:-1|	2.5188	1.17039	0.776181	0.00142943	1	0.116443	994	994	451	451	785.944	502.223	1309	1309	1221	1221	919.859	1265
AGAP005390-RA |protein_coding|2L:14856841:14858937:-1|	4.35018	2.59194	0.790347	0.00145284	1	0.00158494	261	568	93	189	345.653	285.85	723	1411	528	1076	895.91	1243.5
AGAP001903-RA malate dehydrogenase|protein_coding|2R:11975823:11977806:1|	1.48156	-1.11317	0.812704	0.0014912	5.30614e-94	9.80802e-97	34497	34497	19996	19996	23312.8	17505.8	26232	26232	25640	25640	20942.8	25936
AGAP002509-RA |protein_coding|2R:22129049:22133349:1|	3.31047	1.46406	0.829898	0.00151996	0	0	6460	6460	7355	7355	5601.5	3280.05	11041	11041	10676	10676	8200.93	10858.5
AGAP005637-RA aldehyde oxidase|protein_coding|2L:18079689:18084593:1|	4.18079	2.2749	0.831532	0.00152017	1	0.000486659	25	25	34	34	16.8536	12.677	60	60	46	46	38.3402	53
AGAP007949-RA |protein_coding|3R:3265509:3267166:1|	1.28455	-1.93055	0.849773	0.00155068	1	0.0600201	588	588	320	320	539.503	298.159	389	389	377	377	279.456	383
AGAP006489-RA |protein_coding|2L:32888376:32889285:-1|	5.04961	3.79001	0.867544	0.00158023	0.00890102	5.7315e-06	2835	2835	164	164	1422.96	1421.4	6845	6845	7510	7510	5393.04	7177.5
AGAP007188-RA |protein_coding|2L:44168370:44168636:-1|	-1.29672	-2.57796	0.87844	0.00159716	2.63253e-10	3.3072e-13	35111	36699	4597	4697	28309.1	18699.3	16277	17043	11357	11798	10981.2	14420.5
AGAP004918-RA fibrinogen|protein_coding|2L:6008201:6009301:-1|	7.89713	2.48072	0.885311	0.00160652	1.556e-09	1.86571e-12	242	251	147	147	294.372	128.338	1123	1140	874	887	730.254	1013.5
AGAP013024-RA |protein_coding|X:19090444:19091082:1|	8.4879	3.47272	0.8868	0.00160652	5.84804e-05	4.86931e-08	14	14	6	6	12.9582	7.1867	54	54	68	68	45.0002	61
AGAP000278-RA OBP9: odorant binding protein 9|protein_coding|X:5035248:5036100:-1|	3.53592	2.14502	0.9294	0.00168065	1	0.0260879	86356	86356	34845	34845	60021.8	44074.3	130318	130318	181368	181368	128748	155843
AGAP005535-RA 26S proteasome regulatory subunit N5|protein_coding|2L:16692761:16694754:-1|	3.51692	1.51418	0.937789	0.00169276	0	0	5283	5283	3856	3856	4691.08	2683.03	9538	9538	9334	9334	7103.15	9436
AGAP000889-RA Coactosin-like protein|protein_coding|X:16748348:16758001:1|	3.08979	1.99768	0.946833	0.00170601	1	0.00122319	11500	11500	4926	4926	6891.18	5791.66	19148	19148	16642	16642	13766.4	17895
AGAP001769-RC Beat protein|protein_coding|2R:9701619:9706096:1|	1.13071	-2.22867	0.970622	0.00174572	1	0.0354943	0	173	5	139	159.059	87.998	1	117	0	82	71.3693	99.5
AGAP012736-RA |protein_coding|UNKN:26136133:26138027:1|	13.6667	12.0914	0.9733	0.0017474	1	0.0077319	7	9	0	0	3.64887	4.5	43	78	26	45	44.1199	61.5
AGAP000672-RA Obg-like ATPase 1|protein_coding|X:11856358:11875562:-1|	1.69891	-1.20606	0.976483	0.00174997	1	0.820012	694	5535	228	2335	4231.73	2798.85	582	4755	573	4755	3508.73	4755
AGAP001807-RB GPRGPH: putative glycoprotein hormone gph-like receptor|protein_coding|2R:10790866:10803940:-1|	#DIV/0!	#DIV/0!	0.979544	0.00175232	1	0.00952135	0	0	0	0	0	0	0	30	1	15	16.0984	22.5
AGAP010175-RB Adenylyl cyclase-associated protein 1|protein_coding|3R:49913799:49928922:-1|	3.18337	2.03303	0.996589	0.00177962	1	0.000719427	549	8100	119	3222	4895.76	4076.82	985	13143	849	12813	9953.22	12978
AGAP012088-RA stromal membrane-associated protein|protein_coding|3L:37510387:37514232:1|	3.01152	1.50015	1	0.0018055	1	0.020819	692	738	302	331	543.637	372.403	1052	1130	1041	1113	815.536	1121.5
AGAP002171-RA nucleolar protein 58|protein_coding|2R:16835162:16837841:1|	2.45675	1.16136	1	0.00191292	1	0.0307154	3643	3643	1942	1942	2859.21	1841.46	4597	4597	4451	4451	3320.58	4524
AGAP028559-RB |protein_coding|3R:18659394:18663103:1|	2.47896	1.20225	1	0.00191292	1	0.0388624	4292	4292	4043	4043	3297.96	2168.65	5781	5781	4971	4971	3964.96	5376
AGAP001424-RA heat shock protein 90kDa beta|protein_coding|2R:4750041:4752796:-1|	3.4096	2.23321	1	0.00194278	0.770169	0.000380142	7179	7179	2679	2679	4206.26	3610.24	12346	12346	12273	12273	9393.48	12309.5
AGAP007790-RD sodium/potassium-transporting ATPase subunit beta|protein_coding|3R:872547:879905:-1|	9.75	9.03355	1	0.00197419	1	0.0202114	1	8	0	0	3.14546	4	7	49	4	29	28.4146	39
AGAP008321-RA Membrane protein, palmitoylated 6|protein_coding|3R:9104556:9109056:-1|	2.81581	1.48898	1	0.00198931	1	0.00644335	4242	4242	2370	2370	3014.96	2139.71	6430	6430	5620	5620	4489.21	6025
AGAP028208-RA CPLCP22: cuticular protein (putative) CPLCP22|protein_coding|3L:41056063:41056688:-1|	7.03079	2.5097	1	0.00199734	1.17574e-07	1.22637e-10	7	16	2	7	16.9794	8.24943	32	54	35	62	42.6131	58
AGAP008705-RA |protein_coding|3R:15678596:15689149:-1|	3.08929	1.62901	1	0.00200232	1	0.0629962	229	229	97	97	160.311	115.722	365	365	350	350	261.148	357.5
AGAP001375-RA |protein_coding|2R:4000870:4013511:1|	4.64874	4.41087	1	0.00200475	0.167242	9.08923e-05	8600	8600	520	520	3524.53	4303.75	21265	21265	18749	18749	15546.2	20007
AGAP028657-RA |protein_coding|2L:32878335:32879330:-1|	8.25229	6.68001	1	0.00200475	1	0.00329284	119	119	6	6	52.8906	59.6198	607	607	377	377	353.31	492
AGAP008230-RA |protein_coding|3R:7206258:7207760:-1|	6.53447	4.51215	1	0.00202255	1	0.00345746	205	205	43	43	108.118	103.069	817	817	530	530	487.844	673.5
AGAP005832-RB |protein_coding|2L:22284707:22295257:1|	1.37539	-1.40999	1	0.00202389	1	0.70284	6064	9647	7360	8808	7018.06	4879.35	4481	7623	3815	5799	4977.38	6711
AGAP000829-RA calpain-15|protein_coding|X:15358688:15364742:1|	1.66467	-1.27503	1	0.00204749	1	0.922529	29	986	21	821	764.624	497.997	20	887	18	771	599.69	829
AGAP004262-RA TO3: takeout 3|protein_coding|2R:53459331:53461749:1|	1.5411	-1.36149	1	0.00204774	1	1	628	690	136	165	528.836	348.453	528	571	453	503	388.424	537
AGAP010730-RA Prophenoloxidase activating factor|protein_coding|3L:9014113:9014954:1|	1.98328	-1.0829	1	0.00204774	1	0.419895	3248	3248	708	708	2571.93	1641.98	3492	3492	3021	3021	2375.03	3256.5
AGAP011603-RB long-chain acyl-CoA synthetase|protein_coding|3L:29279442:29290580:-1|	1.29167	-1.67795	1	0.00204774	1	0.776552	55	1087	19	712	867.193	549.288	46	630	34	789	516.816	709.5
AGAP008732-RA |protein_coding|3R:16187006:16194150:-1|	5.24732	3.67544	1	0.00205879	1	0.0235632	14	14	5	5	7.42343	7.05122	37	37	37	37	27.2843	37
AGAP005716-RA SCRB16: Class B Scavenger Receptor (CD36 domain)|protein_coding|2L:19542880:19567580:1|	3.23359	1.70225	1	0.00213124	1	0.0425623	337	337	196	196	232.675	170.089	601	601	499	499	396.071	550
AGAP028532-RA |protein_coding|3L:32192799:32193893:-1|	4.32428	2.94928	1	0.00220129	0.0204236	1.25298e-05	2790	2790	301	301	1523.14	1400.47	6069	6069	6043	6043	4492.16	6056
AGAP010390-RA COE12O: carboxylesterase|protein_coding|3L:2483237:2485667:-1|	3.0723	1.52376	1	0.00220956	1	0.00239274	104	104	79	79	76.8926	52.7292	180	180	144	144	117.166	162
AGAP005833-RA COEJHE1E: carboxylesterase juvenile hormone esterase|protein_coding|2L:22295976:22297899:-1|	11.62	9.81761	1	0.0022171	1	0.00205812	493	493	20	20	209.661	246.731	3618	3618	2116	2116	2058.37	2867
AGAP000651-RB Actin5C: actin|protein_coding|X:11655373:11659352:-1|	2.35999	1.94253	1	0.00228004	1	0.00282301	6885	142275	704	81624	73180.3	71870.5	8623	166086	8522	173142	142155	169614
AGAP000859-RA |protein_coding|X:15837887:15839184:1|	1.13313	-2.20313	1	0.00229596	1	0.158526	44	44	29	29	40.7266	22.504	28	28	23	23	18.4858	25.5
AGAP000616-RA 26S proteasome regulatory subunit T5|protein_coding|X:11207345:11209451:-1|	3.46129	1.49195	1	0.00231222	0	0	5473	5473	4552	4552	4854.23	2779.46	9739	9739	9502	9502	7242.28	9620.5
AGAP007422-RB |protein_coding|2L:46555886:46559055:-1|	11	10.0838	1	0.00234706	1	0.0195884	2	7	0	0	2.76795	3.5	7	49	6	28	27.9115	38.5
AGAP012571-RA |protein_coding|UNKN:17080322:17081294:-1|	1.22436	-1.44803	1	0.00234706	1	0.512209	14199	15990	1845	2391	10820	8079.29	8735	9836	8752	9948	7472.23	9892
AGAP028476-RA |protein_coding|2R:19939687:19940518:-1|	4.71236	3.3205	1	0.00237739	0.0255114	1.54614e-05	636	636	53	53	330.463	319.267	1508	1508	1501	1501	1097.3	1504.5
AGAP011846-RA cytochrome b-561 domain containing protein 2|protein_coding|3L:33988362:33989238:1|	1.80634	-1.29978	1	0.00237845	1	0.793457	1662	1662	410	410	1434.23	841.203	1555	1555	1484	1484	1103.45	1519.5
AGAP007006-RC filamin|protein_coding|2L:40740742:40759895:-1|	7.14286	6.36828	1	0.0024201	1	0.016008	4	21	0	0	8.42692	10.5	16	90	8	60	53.665	75
AGAP012544-RA CASPS14: short caspase 14|protein_coding|UNKN:14180036:14180827:-1|	3.75337	1.90762	1	0.00264174	1	0.00457884	244	244	54	54	176.865	123.356	437	437	489	489	337.391	463
AGAP013007-RA |protein_coding|2R:21919565:21923099:1|	40.341	27.243	1	0.00264487	1	0.00348697	73	73	27	27	38.5902	36.712	1922	1922	1040	1040	1051.31	1481
AGAP007094-RA |protein_coding|2L:42562679:42564294:-1|	11.7443	8.40868	1	0.00265094	1	0.00329018	215	215	32	32	107.231	107.967	1606	1606	930	930	901.671	1268
AGAP001151-RA 14-3-3 protein epsilon|protein_coding|2R:617198:625229:-1|	2.28827	1.31166	1	0.0026821	1	0.00217059	27724	27724	13620	13620	19761.7	14078.1	35131	35131	29298	29298	25920.6	32214.5
AGAP005032-RB calnexin|protein_coding|2L:8623634:8627796:1|	2.61896	1.33029	1	0.00269259	1	0.0137088	474	4132	308	2677	3030.94	2085.56	663	5654	587	5270	4032.04	5462
AGAP002852-RA |protein_coding|2R:28307397:28309299:-1|	1.39241	-1.78308	1	0.00270952	1	0.472782	634	634	161	161	576.99	321.385	499	499	396	396	323.592	447.5
AGAP008847-RA gamma-tubulin complex component 4|protein_coding|3R:19391805:19394169:-1|	1.52113	-1.36975	1	0.00272664	1	1	714	714	386	386	549.904	360.586	554	554	543	543	401.463	548.5
AGAP000756-RA Carboxypeptidase M|protein_coding|X:13752966:13764965:-1|	5.28813	4.46559	1	0.00278984	0.00308997	2.10202e-06	157	1235	9	75	535.615	618.271	464	3300	433	3239	2391.83	3269.5
AGAP006097-RA target of Myb-like protein 2|protein_coding|2L:26628502:26638347:-1|	2.45217	1.1162	1	0.00282696	1	0.0674167	257	2098	162	1198	1696.96	1060.69	387	2688	289	2514	1894.13	2601
AGAP011912-RA |protein_coding|3L:34881630:34882996:-1|	1.18782	-1.50163	1	0.00286009	1	0.469358	15620	15620	5053	5053	10516.9	7892.22	9101	9101	9648	9648	7003.66	9374.5
AGAP009054-RA |protein_coding|3R:24811951:24812639:1|	1.39994	-1.77904	1	0.00291305	1	0.413676	627	627	133	133	573.227	317.871	486	486	404	404	322.212	445
AGAP008228-RA dual specificity phosphatase|protein_coding|3R:7176189:7191900:-1|	4.59239	1.71687	1	0.00293003	0	0	38	514	23	296	504.151	261.084	101	1308	105	1090	865.565	1199
AGAP011575-RA COE15O: carboxylesterase|protein_coding|3L:28013706:28023705:1|	3.87815	2.04737	1	0.00293003	0.081066	4.63234e-05	30	30	19	19	20.8749	15.2134	64	64	54	54	42.7387	59
AGAP006256-RA Cad74A|protein_coding|2L:28650212:28663145:-1|	4.10794	2.54402	1	0.002954	0.885545	0.000432184	1293	1293	918	918	763.226	649.839	2944	2944	2395	2395	1941.67	2669.5
AGAP001825-RA salivary lipase|protein_coding|2R:11021083:11022159:1|	-1.15966	-2.48035	1	0.00300192	5.09225e-55	8.82539e-58	26386	26386	13749	13749	21760.4	13468.3	12562	12562	10666	10666	8773.14	11614
AGAP009666-RA |protein_coding|3R:38019201:38033519:1|	4.24079	1.66126	1	0.00308111	0.000818975	6.05751e-07	151	151	82	82	141.874	76.8724	366	366	286	286	235.69	326
AGAP006264-RB Peroxisomal targeting signal 2 receptor|protein_coding|2L:28784164:28786006:1|	1.49577	-1.39315	1	0.00322387	1	1	37	1294	8	433	983.439	653.176	31	1023	41	931	705.908	977
AGAP010940-RA |protein_coding|3L:13517729:13519004:1|	5.07628	3.39085	1	0.00324159	0.121404	6.74839e-05	399	399	56	56	218.873	200.541	952	952	1084	1084	742.165	1018
AGAP001623-RA |protein_coding|2R:6975668:6979509:-1|	4.68816	3.06055	1	0.00324749	1	0.000911555	739	739	306	306	409.476	371.254	1994	1994	1487	1487	1253.22	1740.5
AGAP009003-RB |protein_coding|3R:23152726:23169851:1|	5.1034	4.07265	1	0.00324937	0.804643	0.000394863	101	155	10	18	70.8342	77.6934	278	406	264	387	288.483	396.5
AGAP006487-RA Trypsin-alpha|protein_coding|2L:32884885:32885730:1|	4.07793	2.7116	1	0.00326067	0.343218	0.000179226	8357	8357	1063	1063	4869.52	4203.48	15749	15749	18534	18534	13204.2	17141.5
AGAP008414-RA alpha-methylacyl-CoA racemase|protein_coding|3R:10518006:10519257:1|	2.75338	1.2954	1	0.00326067	1	0.0764715	554	554	178	178	432.93	280.02	767	767	775	775	560.816	771
AGAP009981-RA |protein_coding|3R:47099265:47100141:1|	1.17113	-2.13714	1	0.00326075	1	0.260257	1287	1287	348	348	1180.6	652.36	932	932	596	596	552.419	764
AGAP007601-RA |protein_coding|2L:48147825:48149592:1|	4.88363	3.8528	1	0.00327081	0.00836112	5.40473e-06	2203	2203	171	171	1032.61	1103.69	5451	5451	5329	5329	3978.46	5390
AGAP000008-RA DnaJ (Hsp40) homolog, subfamily A, member 1|protein_coding|X:90142:94903:1|	2.53839	1.13828	1	0.00327962	1	0.0175327	3035	3035	2181	2181	2509.55	1535.62	4052	4052	3744	3744	2856.57	3898
AGAP007613-RA |protein_coding|2L:48278096:48280015:1|	9.48354	6.42317	1	0.00331544	1	0.00427395	132	132	19	19	70.3481	66.3782	789	789	470	470	451.858	629.5
AGAP008649-RA Enterokinase light chain|protein_coding|3R:14030725:14031489:1|	7.21866	3.09354	1	0.00336289	1	0.00221231	44	44	17	17	37.7123	22.4419	199	199	125	125	116.665	162
AGAP010331-RA |protein_coding|3L:1237241:1252839:1|	2.81028	1.68013	1	0.00338473	1	0.00362972	8275	8275	6839	6839	5307.81	4170.4	12131	12131	11309	11309	8917.8	11720
AGAP004146-RA Ras-related protein Rab-1A|protein_coding|2R:50736655:50740147:-1|	2.29749	1.17209	1	0.00342578	1	0.00289245	14235	14235	7552	7552	10889.2	7214.63	16996	16996	16155	16155	12763.1	16575.5
AGAP001711-RA NADH dehydrogenase (ubiquinone) Fe-S protein 8|protein_coding|2R:8858256:8859760:1|	1.62453	-1.34475	1	0.0037449	1	0.937873	5854	6264	2641	2989	5107.48	3174.15	4668	5148	4596	5165	3798.09	5156.5
AGAP001053-RE |protein_coding|X:21343453:21367564:1|	1.40248	-1.77248	1	0.00376542	1	0.537265	0	1101	0	342	1003.37	557.94	0	874	0	691	566.082	782.5
AGAP000536-RA PGRPS1: peptidoglycan recognition protein (short)|protein_coding|X:9622535:9623830:-1|	1.58447	-1.32886	1	0.00378806	1	0.973017	1352	1352	381	381	1040.24	682.565	1130	1130	1033	1033	782.809	1081.5
AGAP000843-RA cardiolipin synthase|protein_coding|X:15562826:15564556:-1|	1.26575	-1.595	1	0.00379544	1	0.832467	2454	2454	916	916	1821.25	1238.4	1546	1546	1589	1589	1141.85	1567.5
AGAP010917-RA COE09916: carboxylesterase|protein_coding|3L:12933926:12935954:1|	2.72073	1.20433	1	0.0038033	1	0.0554727	671	671	344	344	556.674	339.431	933	933	914	914	670.417	923.5
AGAP008212-RA CYP6M2: cytochrome P450|protein_coding|3R:6928858:6930486:1|	4.47348	3.94763	1	0.00381358	0.145393	7.98422e-05	6345	6345	347	347	2769.34	3176.95	14318	14318	14106	14106	10932.3	14212
AGAP002879-RA cathepsin F|protein_coding|2R:28576773:28588087:-1|	5.18546	4.14844	1	0.00386248	1	0.00995152	2	45	2	19	20.7439	22.5631	5	120	7	114	86.0547	117
AGAP013161-RA Fatty-acid amide hydrolase 2|protein_coding|2R:20797580:20802621:-1|	4.02296	2.75429	1	0.00386248	0.0912468	5.16686e-05	4042	4042	979	979	2230.25	2029.47	8094	8094	8235	8235	6142.76	8164.5
AGAP006191-RA hitinase-3-like protein 4|protein_coding|2L:28195405:28196645:1|	4.79294	3.38442	1	0.00389572	1	0.00547998	77	77	12	12	39.8449	38.7027	187	187	184	184	134.852	185.5
AGAP010441-RA |protein_coding|3L:3633028:3635096:-1|	3.09307	1.56591	1	0.00394458	1	0.0838071	168	168	37	37	122.559	85.0289	295	295	231	231	191.916	263
AGAP001791-RA Nep2: neprilysin, neutral endopeptidase 2|protein_coding|2R:10512947:10517390:1|	3.55181	2.86641	1	0.00399993	1	0.00152127	13280	13280	3888	3888	6516.93	6663.92	24931	24931	22407	22407	18680.2	23669
AGAP005609-RC ADP-ribosylation factor GTPase-activating protein 2/3|protein_coding|2L:17833846:17837159:1|	23	21.8088	1	0.00400814	1	0.0128166	0	1	0	0	0.375	0.5	0	15	0	8	8.17831	11.5
AGAP002888-RC GPRNNA3: putative GPCR class a orphan receptor 3|protein_coding|2R:28822444:28860915:-1|	4.03849	1.85448	1	0.00404918	0.319493	0.000167977	19	35	46	61	27.7885	17.8284	56	81	41	63	51.5334	72
AGAP007241-RA |protein_coding|2L:44511157:44512706:1|	1.39475	-1.76479	1	0.00405573	1	0.360464	69	90	50	60	81.4103	45.8863	60	72	39	56	46.1305	64
AGAP011996-RB |protein_coding|3L:36027081:36029505:1|	2.76344	1.37971	1	0.00418148	1	0.0106008	1112	2584	563	1133	1912.1	1303.99	1675	3732	1526	3475	2638.14	3603.5
AGAP004846-RA SCRB9: Class B Scavenger Receptor (CD36 domain).|protein_coding|2L:4404139:4428751:1|	5.13653	2.47244	1	0.00427267	1	0.00623956	40	448	30	414	336.384	226.32	118	1400	69	925	831.688	1162.5
AGAP028482-RB |protein_coding|2R:26258149:26259582:1|	1.35219	-1.69056	1	0.00428969	1	0.379568	142	142	76	76	119.17	72.1054	117	117	78	78	70.4915	97.5
AGAP002739-RA |protein_coding|2R:26428070:26440703:1|	4.31174	4.13785	1	0.00432464	1	0.000484134	10035	10035	2521	2521	4110.48	5022.22	23193	23193	20116	20116	17008.5	21654.5
AGAP002361-RA |protein_coding|2R:20620164:20636209:-1|	3.75096	2.23834	1	0.00434195	0.899214	0.000438427	1809	1809	227	227	1110.17	909.635	3664	3664	3160	3160	2484.93	3412
AGAP011827-RA acetyl-CoA acyltransferase|protein_coding|3L:33865917:33868703:1|	2.77752	1.44626	1	0.004343	1	0.00188456	5052	5052	2233	2233	3679.47	2550.65	6961	6961	7208	7208	5321.46	7084.5
AGAP010701-RB Proton-coupled amino acid transporter|protein_coding|3L:8728127:8737665:-1|	1.87952	-1.22611	1	0.00448318	1	0.796141	409	506	225	247	427.664	256.183	431	513	383	450	348.798	481.5
AGAP003248-RA |protein_coding|2R:34459982:34461010:-1|	1.08449	-1.81579	1	0.00449813	1	0.573793	281	281	72	72	202.954	142.002	161	161	147	147	111.772	154
AGAP007382-RA Fem-1 homolog b|protein_coding|2L:46204261:46209425:1|	1.75383	-1.35205	1	0.00449813	1	0.918792	1978	1978	1333	1333	1715.11	1001.52	1943	1943	1570	1570	1268.52	1756.5
AGAP005014-RA |protein_coding|2L:8297037:8299619:1|	2.59079	1.15832	1	0.00450742	1	0.107883	737	737	449	449	601.95	372.666	1011	1011	920	920	697.252	965.5
AGAP010575-RA RBBP5 protein|protein_coding|3L:6454103:6456001:1|	1.84143	-1.27687	1	0.00457557	1	0.807561	797	797	388	388	689.496	403.49	766	766	720	720	539.99	743
AGAP004783-RA predicted G-protein coupled receptor GPCR|protein_coding|2L:3477029:3508965:-1|	1.42445	-1.44402	1	0.00460691	1	0.854881	263	263	213	213	199.438	133.033	196	196	183	183	138.113	189.5
AGAP000204-RA |protein_coding|X:3375689:3377001:1|	3.17808	1.69472	1	0.00461827	1	0.0451659	322	322	71	71	220.763	162.52	553	553	480	480	374.131	516.5
AGAP003788-RA glucose dehydrogenase (acceptor)|protein_coding|2R:43306172:43308203:-1|	4.96577	3.9999	1	0.00463253	0.193369	0.000104186	300	300	31	31	135.316	150.329	759	759	734	734	541.25	746.5
AGAP001032-RB Interferon-related developmental regulator 1|protein_coding|X:19780101:19785723:1|	2.82757	1.22556	1	0.00465801	1	0.00427895	227	2526	85	2036	2154.34	1278.84	338	3914	273	3318	2640.27	3616
AGAP006602-RA |protein_coding|2L:34669717:34670781:-1|	1.21474	-1.95929	1	0.00466629	0.000272779	2.12776e-07	5202	5202	1786	1786	4626.8	2641.31	3050	3050	3367	3367	2361.46	3208.5
AGAP001622-RA myosin light chain 5|protein_coding|2R:6972959:6975072:1|	1.31513	-1.26066	1	0.00471528	1	0.755412	432987	432987	149116	149116	310103	218659	289765	289765	285366	285366	245985	287566
AGAP028144-RA |protein_coding|3R:1376461:1378471:-1|	3.13638	1.34387	1	0.00478267	1.7405e-10	2.21437e-13	69	178	47	112	153.539	90.391	107	292	106	275	206.336	283.5
AGAP013239-RA Juvenile hormone-inducible protein|protein_coding|2R:6119843:6121188:1|	3.6947	1.96977	1	0.00480584	0.330703	0.000173324	2172	2173	543	543	1504.26	1094.95	3856	3858	4229	4233	2963.05	4045.5
AGAP007739-RA transducin (beta)-like 1|protein_coding|3R:170090:172297:-1|	2.54347	1.14631	1	0.00481292	1	0.132945	877	877	381	381	711.559	443.292	1212	1212	1043	1043	815.667	1127.5
AGAP008593-RA |protein_coding|3R:13451500:13453807:1|	1.50584	-1.61639	1	0.00486715	1	0.720707	52	469	90	350	418.264	237.741	50	410	36	306	258.764	358
AGAP012732-RA |protein_coding|UNKN:25845289:25846793:1|	1.28399	-1.69506	1	0.00488636	1	0.106078	15	125	5	67	101.613	63.4738	16	74	20	89	59.9467	81.5
AGAP000288-RA prostaglandin reductase 1|protein_coding|X:5124882:5126231:-1|	1.93545	-1.15795	1	0.00489658	1	0.593904	1145	1145	409	409	942.177	578.934	1140	1140	1101	1101	813.657	1120.5
AGAP002409-RA tRNA pseudouridine38-40 synthase|protein_coding|2R:20978294:20979782:-1|	1.49921	-1.5835	1	0.00491225	1	0.601041	3174	3174	1526	1526	2786.61	1608.52	2369	2369	2454	2454	1759.78	2411.5
AGAP006112-RA |protein_coding|2L:26822069:26822452:1|	10.3333	8.9167	1	0.00492171	1	0.0116015	3	3	0	0	1.25571	1.5	19	19	12	12	11.1968	15.5
AGAP007415-RA Niemann-Pick Type C-2|protein_coding|2L:46416664:46417148:1|	-50.3275	-86.4604	1	0.00497999	1	0.0716628	4101	4101	277	277	2565.2	2063.43	59	59	23	23	29.669	41
AGAP004263-RA TO1: takeout 1|protein_coding|2R:53467885:53469763:1|	1.73036	-1.32034	1	0.00500933	1	1	297	297	101	101	251.24	150.547	257	257	264	264	190.284	260.5
AGAP010568-RA lipoic acid synthetase|protein_coding|3L:6437208:6438871:-1|	1.67569	-1.42812	1	0.00502809	1	1	2618	2618	1048	1048	2303.21	1326.32	2325	2325	2120	2120	1612.76	2222.5
AGAP004566-RA Clipd1|protein_coding|2R:57639398:57641626:-1|	5.0228	4.3184	1	0.00503478	0.0172905	1.07195e-05	2045	2045	63	63	875.95	1023.43	5304	5304	4977	4977	3782.71	5140.5
AGAP002049-RA Phosphatidylethanolamine binding protein 1|protein_coding|2R:14551198:14552501:-1|	1.52034	-1.36796	1	0.00509289	1	1	3477	3477	1108	1108	2665.39	1756.51	2595	2595	2746	2746	1948.45	2670.5
AGAP000621-RA carboxypeptidase A1|protein_coding|X:11233957:11236530:1|	5.05698	4.25229	1	0.00511063	0.0460952	2.7067e-05	1809	1809	67	67	788.502	905.48	4940	4940	4218	4218	3352.93	4579
AGAP005646-RA |protein_coding|2L:18220868:18229541:-1|	1.54987	-1.34878	1	0.00511063	1	1	661	661	282	282	510.028	333.898	515	515	520	520	378.14	517.5
AGAP008242-RA |protein_coding|3R:7598243:7606034:-1|	2.96055	1.39191	1	0.00511063	1	0.0948826	362	362	261	261	279.956	183.074	609	609	475	475	389.675	542
AGAP009198-RA |protein_coding|3R:28607056:28610755:1|	2.60881	1.22631	1	0.00511063	1	0.0789124	997	997	539	539	782.311	503.677	1339	1339	1289	1289	959.354	1314
AGAP000243-RA Rhophilin-2|protein_coding|X:4524427:4528734:-1|	2.73256	1.33131	1	0.0051599	1	0.101539	616	616	384	384	462.886	311.064	915	915	785	785	616.243	850
AGAP004611-RA prolyl 4-hydroxylase|protein_coding|2R:58381084:58382774:1|	1.6169	-1.30709	1	0.00517392	1	0.928253	2247	2247	885	885	1740.73	1134.89	1839	1839	1831	1831	1331.76	1835
AGAP005339-RA chitinase-3-like protein 3 precursor|protein_coding|2L:14257864:14259365:-1|	1.64339	-1.46907	1	0.00520464	1	1	1246	1246	578	578	1099.7	631.014	1117	1117	957	957	748.571	1037
AGAP010211-RA |protein_coding|3R:50837058:50838854:1|	2.46682	1.11927	1	0.00527563	1	0.110414	1307	1307	403	403	1058.93	660.566	1694	1694	1565	1565	1185.23	1629.5
AGAP028028-RA LRIM16A: leucine-rich immune protein (TM)|protein_coding|3R:317335:319564:1|	4.71757	2.58323	1	0.00541852	0.673564	0.000335607	10	14	10	11	9.68703	7.10112	31	32	31	35	25.0239	33.5
AGAP000321-RA |protein_coding|X:5698848:5711854:1|	3.12646	1.43876	1	0.00542861	1	0.00823766	16	295	7	275	236.066	149.37	23	456	28	478	339.643	467
AGAP009623-RA GAPDH: glyceraldehyde 3-phosphate dehydrogenase|protein_coding|3R:37154051:37155049:1|	1.94799	1.41227	1	0.00542861	1	0.0463828	97568	97568	32666	32666	56908.7	49434.2	96693	96693	95901	95901	80370.6	96297
AGAP013451-RA Outer membrane lipoprotein Blc (Precursor)|protein_coding|2R:23669361:23670068:-1|	1.59798	-1.37969	1	0.00545349	1	1	5019	5019	1010	1010	4103.46	2541.33	3913	3913	4209	4209	2974.19	4061
AGAP002711-RB stardust, isoform B|protein_coding|2R:26039609:26044178:1|	3.26649	1.75765	1	0.00545822	1	0.0217454	43	386	18	215	263.143	194.705	59	653	62	619	462.514	636
AGAP006541-RA Transcriptional regulators containing a dna-binding hth domain and an aminotransferase domain transcription regulator protein|protein_coding|2L:34077108:34082358:1|	1.51941	-1.38592	1	0.00545822	1	1	61	592	27	204	458.378	299.13	48	442	51	467	330.74	454.5
AGAP007684-RB Tubulointerstitial nephritis antigen|protein_coding|2L:49013496:49018169:-1|	1.50821	-1.60648	1	0.00545822	1	0.80769	37	894	10	515	797.602	452.855	34	650	31	716	496.49	683
AGAP028643-RA histone acetyltransferase MYST2|protein_coding|3R:38254191:38315316:1|	2.52843	1.18156	1	0.00549555	1	0.189291	581	581	473	473	455.746	293.66	801	801	684	684	538.491	742.5
AGAP005113-RA Thiamine pyrophosphate carrier|protein_coding|2L:10229604:10232219:-1|	1.4813	-1.62934	1	0.00552283	1	0.361648	140	140	61	61	125.695	71.2214	109	109	102	102	77.1447	105.5
AGAP002689-RA |protein_coding|2R:25631944:25634034:-1|	3.5928	2.07305	1	0.00555299	1	0.00554184	418	418	157	157	264.901	210.56	774	774	739	739	549.151	756.5
AGAP004165-RA GSTD2: glutathione S-transferase delta class 2|protein_coding|2R:51003621:51004250:1|	3.00554	1.6297	1	0.00577845	1	0.00441823	3378	3378	418	418	2302.39	1702.19	5478	5478	4754	4754	3752.2	5116
AGAP010860-RA Sodium-dependent nutrient amino acid transporter 2|protein_coding|3L:12113950:12115276:1|	5.00643	3.46917	1	0.00584085	1	0.00775985	152	152	24	24	79.7583	76.4017	446	446	319	319	276.695	382.5
AGAP005491-RA |protein_coding|2L:16194877:16195488:-1|	-1.1767	-2.37038	1	0.00585043	1	0.0161423	44	44	11	11	33.6907	22.3574	16	16	22	22	14.2132	19
AGAP004118-RA SCRAL1: Class A Scavenger Receptor (SRCR domain) with Lysyl Oxidase domain.|protein_coding|2R:50242430:50244326:1|	3.0309	1.55047	1	0.00610685	1	0.0264537	616	616	220	220	440.57	310.799	949	949	935	935	683.091	942
AGAP007570-RA hypothetical protein|protein_coding|2L:47765985:47767304:-1|	1.41648	-1.47687	1	0.00610685	1	0.980635	883	883	287	287	677.326	445.823	618	618	645	645	458.624	631.5
AGAP003602-RA Methyltransferase-like protein 9|protein_coding|2R:40439574:40441564:1|	6.2973	5.61092	1	0.00616909	1	0.000677342	8	74	0	0	30.5378	37	15	213	32	253	171.345	233
AGAP006633-RA Syntrophin, gamma 2|protein_coding|2L:34865665:34877566:-1|	2.86309	1.28436	1	0.00625254	0.396702	0.000204486	28	227	17	122	187.025	115.085	35	343	46	316	240.207	329.5
AGAP010258-RA kinesin light chain|protein_coding|3R:51716563:51719983:1|	2.53626	1.23323	1	0.0064082	1	0.0469337	2841	2841	1612	1612	2157.61	1434.39	3892	3892	3384	3384	2660.83	3638
AGAP008996-RA |protein_coding|3R:22873358:22881174:-1|	5.23503	4.19039	1	0.00652382	0.513803	0.00025989	1840	1840	276	276	839.793	921.485	5515	5515	4133	4133	3519.06	4824
AGAP006278-RA |protein_coding|2L:29235061:29236536:1|	1.51957	-1.30256	1	0.00652705	1	1	5585	5585	1966	1966	4092.62	2820.87	4392	4392	4181	4181	3141.98	4286.5
AGAP003466-RA Osi15|protein_coding|2R:38023360:38027635:1|	68.2802	47.983	1	0.00659616	1	0.00630023	29	29	3	3	14.8398	14.587	1312	1312	680	680	712.056	996
AGAP012166-RA |protein_coding|3L:38249563:38250789:1|	4.65067	1.72839	1	0.00663192	0	0	613	613	238	238	610.857	311.46	1463	1463	1434	1434	1055.8	1448.5
AGAP004559-RI Ras-related protein|protein_coding|2R:57596836:57600255:1|	9.33333	9.12823	1	0.00663481	1	0.00931925	3	3	0	0	1.13016	1.5	14	14	13	14	10.3164	14
AGAP001256-RC 3'-phosphoadenosine 5'-phosphosulfate synthase|protein_coding|2R:2053330:2056835:-1|	5.71134	1.93588	1	0.00664249	0	0	40	758	18	759	827.058	385.987	134	2391	102	2018	1601.09	2204.5
AGAP007744-RA |protein_coding|3R:195983:210038:-1|	3.54859	2.37924	1	0.00664249	1	0.000754329	9110	9110	1013	1013	5230.08	4581.54	15335	15335	17181	17181	12443.6	16258
AGAP007805-RA STE20-related kinase adapter protein alpha isoform 1|protein_coding|3R:1256662:1257961:1|	1.80355	-1.31022	1	0.00670018	1	0.849229	948	948	345	345	821.552	479.888	873	873	858	858	627.033	865.5
AGAP013112-RA mRNA binding protein|protein_coding|2R:4071662:4073841:-1|	2.18039	1.20976	1	0.00672938	1	0.0777851	13199	13199	7996	7996	9215.26	6672.43	15411	15411	13686	13686	11148.3	14548.5
AGAP003431-RB RUN and FYVE domain-containing 2|protein_coding|2R:37686844:37695683:-1|	2.75228	1.30155	1	0.00678549	1	0.0863184	247	492	183	334	381.652	248.703	310	685	353	684	496.739	684.5
AGAP002957-RA presenilin 1|protein_coding|2R:30116209:30119456:-1|	2.68247	1.26285	1	0.00685946	1	0.0279492	1675	1675	1033	1033	1304.92	845.863	2309	2309	2229	2229	1647.92	2269
AGAP002609-RA |protein_coding|2R:23847727:23849797:1|	1.44505	-1.73819	1	0.00687039	1	0.096068	27	444	13	190	410.111	225.251	31	351	18	300	235.941	325.5
AGAP003597-RB histone-lysine N-methyltransferase SUV39H|protein_coding|2R:40392844:40401314:-1|	2.30714	1.20941	1	0.0069591	1	0.0211052	8429	9274	4842	5133	6793.02	4691.09	9637	10651	9941	10995	8215.57	10823
AGAP028018-RA CPLCP24: cuticular protein (putative) CPLCP24|protein_coding|3L:41059706:41060453:-1|	24	10.0672	1	0.0069591	0.296573	0.000156668	1	1	0	0	0.875	0.5	14	14	10	10	8.80877	12
AGAP009875-RA CPR77: cuticular protein RR-1 family 77|protein_coding|3R:44651149:44651987:-1|	-1.2265	-3.3663	1	0.00702786	6.804e-45	1.15714e-47	986	986	251	251	998.133	501.024	421	421	396	396	296.507	408.5
AGAP005251-RA potassium voltage-gated channel, subfamily H (eag-related), member 4|protein_coding|2L:13163228:13194429:1|	1.7619	-1.29203	1	0.00704114	1	0.985212	385	385	456	456	321.205	194.96	384	384	303	303	248.605	343.5
AGAP008352-RA DNA polymerase delta subunit 3|protein_coding|3R:9734744:9736542:-1|	1.7601	-1.34318	1	0.00707787	1	0.956934	635	635	323	323	552.538	321.572	593	593	539	539	411.365	566
AGAP000143-RA beta-mannosidase|protein_coding|X:2180446:2185660:-1|	4.24831	2.86759	1	0.00710179	0.463221	0.000236458	967	967	314	314	520.976	485.487	2221	2221	1904	1904	1493.95	2062.5
AGAP002463-RB ubiquitin associated and SH3 domain-containing protein B|protein_coding|2R:21819558:21821369:1|	4.06158	2.04045	1	0.00711853	0.593522	0.000297505	56	950	4	255	696.142	479.246	114	1809	138	2084	1420.44	1946.5
AGAP005449-RB E3 ubiquitin-protein ligase CBL|protein_coding|2L:15567209:15633473:-1|	3.80307	2.16015	1	0.00715988	1	0.0293002	12	239	2	72	153.285	120.56	25	526	20	391	331.118	458.5
AGAP001823-RA VATG: V-type H+-transporting ATPase subunit G|protein_coding|2R:10902267:10903524:-1|	1.18707	-1.79217	1	0.00716566	1.23061e-168	2.3757e-171	19940	19940	8808	8808	16370.1	10150.2	12405	12405	11693	11693	9134.22	12049
AGAP007852-RA aconitate hydratase 1 / homoaconitase|protein_coding|3R:2122084:2127067:-1|	1.64162	-1.26248	1	0.00722809	1	0.938255	106	8838	9	9104	6973.86	4479.42	126	7318	114	7389	5523.95	7353.5
AGAP011506-RA |protein_coding|3L:25745946:25746610:-1|	1.07438	-1.87451	1	0.00722809	1	0.49525	183	183	27	27	134.725	92.6115	121	121	78	78	71.8721	99.5
AGAP008080-RA |protein_coding|3R:5223883:5229958:1|	5.147	4.37747	1	0.0074751	0.144769	7.95435e-05	287	287	42	42	122.757	143.676	725	725	754	754	537.365	739.5
AGAP011542-RA |protein_coding|3L:26974445:26975221:1|	#DIV/0!	#DIV/0!	1	0.0074751	1	0.011323	0	0	0	0	0	0	12	12	6	6	6.41811	9
AGAP013368-RA Lysosomal acid lipase|protein_coding|2R:32311564:32316382:-1|	3.98691	2.2337	1	0.00756863	1	0.000918639	25	25	11	11	16.6024	12.6665	47	47	54	54	37.0848	50.5
AGAP009309-RA |protein_coding|3R:31135103:31135550:1|	1.41603	-1.71483	1	0.0076785	1	0.380814	22	81	0	15	73.5038	41.3127	8	54	15	63	42.8635	58.5
AGAP002711-RA stardust, isoform B|protein_coding|2R:26014517:26044178:1|	6.07692	5.58242	1	0.00776262	1	0.00842104	2	26	0	0	10.3109	13	2	72	3	86	57.5599	79
AGAP011207-RA Spermine oxidase|protein_coding|3L:19379844:19381586:-1|	1.49542	-1.66902	1	0.00794169	1	0.549448	1546	1546	788	788	1415.56	783.724	1251	1251	1093	1093	848.138	1172
AGAP028533-RA |protein_coding|3L:32305160:32305797:1|	3.17137	1.84474	1	0.00797202	1	0.00214145	3871	3871	423	423	2491.74	1948.68	6579	6579	5781	5781	4596.62	6180
AGAP008978-RA |protein_coding|3R:22446168:22447193:1|	1.66573	-1.40016	1	0.00800996	1	0.895526	188	188	75	75	161.943	95.4535	160	160	158	158	115.66	159
AGAP010400-RA |protein_coding|3L:2713685:2714854:1|	1.89238	-1.23703	1	0.00802656	1	0.69704	1157	1157	389	389	991.466	585.506	1193	1193	1023	1023	801.491	1108
AGAP007784-RA enoyl-CoA hydratase / long-chain 3-hydroxyacyl-CoA dehydrogenase|protein_coding|3R:833176:836369:1|	2.76611	1.61583	1	0.00809742	1	0.0054918	274	7086	71	3533	4622.65	3571.26	379	10011	371	9746	7469.4	9878.5
AGAP013180-RA Spindle B|protein_coding|2R:42418050:42419239:1|	1.47384	-1.65856	1	0.00816663	1	0.340733	140	140	65	65	127.326	71.2427	111	111	99	99	76.7693	105
AGAP028560-RA |protein_coding|3R:20266393:20268394:-1|	4.17682	3.62489	1	0.00836646	0.602835	0.000301871	6790	6790	559	559	3009.38	3400.55	14348	14348	14059	14059	10908.7	14203.5
AGAP009585-RA |protein_coding|3R:36684682:36686049:-1|	1.73987	-1.35089	1	0.00841051	1	1	439	439	192	192	380.9	222.43	384	384	390	390	281.963	387
AGAP010825-RA |protein_coding|3L:11496992:11498410:1|	5.13678	3.97741	1	0.00862853	0.0867407	4.92565e-05	2400	2400	169	169	1151.38	1202.7	5706	5706	6650	6650	4579.51	6178
AGAP003408-RA Aldose reductase|protein_coding|2R:37449580:37453527:1|	3.22268	1.40092	1	0.00868219	0.00198792	1.38531e-06	1884	2729	738	1156	2327.35	1381.61	2899	4362	3057	4543	3260.43	4452.5
AGAP012693-RA |protein_coding|UNKN:23853377:23854431:1|	3.05044	1.51039	1	0.00868369	1	0.0915855	262	324	61	73	238.573	163.747	449	562	336	437	360.337	499.5
AGAP011141-RA Tubulin-specific chaperone cofactor E-like protein|protein_coding|3L:17840388:17849785:1|	1.97344	-1.12599	1	0.0087179	1	0.512209	1487	1487	684	684	1214.09	751.733	1531	1531	1436	1436	1078.24	1483.5
AGAP006547-RA |protein_coding|2L:34107955:34110522:1|	4.30343	3.00936	1	0.00875529	0.99456	0.000480696	526	526	71	71	273.293	264.092	1217	1217	1056	1056	822.436	1136.5
AGAP010696-RA Uncharacterized oxidoreductase yqjQ|protein_coding|3L:8701418:8702733:1|	2.53338	1.18631	1	0.00879159	1	0.155645	686	686	184	184	536.484	346.573	920	920	836	836	636.434	878
AGAP001890-RA |protein_coding|2R:11913002:11913864:1|	3.96608	1.62998	1	0.00886662	0	0	5778	5778	2012	2012	5438.35	2940.69	12073	12073	11253	11253	8864.39	11663
AGAP008358-RA CYP4H17: cytochrome P450|protein_coding|3R:9926157:9927906:1|	6.21538	5.13185	1	0.00896019	0.107399	6.03027e-05	1693	1693	94	94	762.917	847.736	4668	4668	5870	5870	3915.18	5269
AGAP004932-RA solute carrier family 6 (neurotransmitter transporter), invertebrate|protein_coding|2L:6182802:6188676:1|	2.97506	1.26387	1	0.00900063	1	0.016008	745	745	570	570	641.202	377.135	1225	1225	1019	1019	810.396	1122
AGAP006176-RA |protein_coding|2L:27658681:27741819:-1|	6.77087	6.01216	1	0.00900063	1	0.00491718	107	206	1	2	83.8552	103.015	360	856	273	539	504.15	697.5
AGAP004413-RA tubulin monoglycylase TTLL15|protein_coding|2R:55846475:55848168:1|	3.58406	2.1315	1	0.00902708	1	0.0102148	274	319	94	98	196.934	160.712	521	588	496	564	419.765	576
AGAP011197-RA |protein_coding|3L:19242344:19243189:-1|	3.62412	2.14797	1	0.00915478	1	0.035031	203	203	37	37	125.315	102.37	413	413	329	329	269.174	371
AGAP002070-RA |protein_coding|2R:14780225:14781463:1|	4.28322	2.46548	1	0.00929941	1	0.00175168	376	376	91	91	239.318	189.46	747	747	876	876	590.034	811.5
AGAP006690-RA BTB (POZ) domain containing 9|protein_coding|2L:36715651:36717132:1|	4.77727	3.35361	1	0.00929941	1	0.0181467	111	112	22	22	58.0498	56.3083	312	314	224	224	194.676	269
AGAP008318-RA |protein_coding|3R:8949227:8964788:1|	2.55226	1.26014	1	0.00929941	1	0.0385655	3445	3445	3749	3749	2586.83	1739.44	4787	4787	4092	4092	3259.77	4439.5
AGAP028448-RA |protein_coding|2L:19395295:19409330:-1|	1.55654	-1.58618	1	0.00930557	1	0.782106	616	616	561	561	558.428	312.23	511	511	461	461	352.059	486
AGAP000795-RC |protein_coding|X:14461512:14527163:-1|	4.31273	3.01393	1	0.00931743	1	0.00689745	13	146	4	47	76.3692	73.3874	47	339	27	294	230.171	316.5
AGAP009867-RA AFG1-family ATPase|protein_coding|3R:44588544:44593264:-1|	1.6523	-1.48848	1	0.00935565	1	1	1357	1357	691	691	1223.99	687.527	1186	1186	1086	1086	822.309	1136
AGAP008356-RA CYP4H16: cytochrome P450|protein_coding|3R:9860680:9862718:-1|	7.7714	5.64303	1	0.00939172	0.166593	9.05889e-05	815	815	131	131	418.505	408.935	2706	2706	3650	3650	2361.64	3178
AGAP002622-RA sodium-coupled monocarboxylate transporter 1|protein_coding|2R:24272836:24276543:1|	4.97599	3.32269	1	0.00951041	0.0820085	4.68085e-05	869	869	238	238	476.321	436.395	2015	2015	2328	2328	1582.67	2171.5
AGAP001308-RA coiled-coil domain-containing protein 64|protein_coding|2R:2807245:2818374:-1|	2.55497	1.11772	1	0.00951422	1	0.0650507	1521	1521	865	865	1272.54	769.284	2098	2098	1833	1833	1422.33	1965.5
AGAP003783-RB glucose dehydrogenase (acceptor)|protein_coding|2R:43235868:43238435:-1|	6.00389	4.23128	1	0.00953815	1	0.00965314	47	234	11	62	120.659	117.59	231	868	146	544	510.543	706
AGAP007003-RA |protein_coding|2L:40592378:40593706:-1|	1.75974	-1.35207	1	0.00953815	1	0.964512	593	593	226	226	517.553	300.328	560	560	497	497	382.784	528.5
AGAP007294-RA IAP1: inhibitor of apoptosis 1|protein_coding|2L:45037910:45039286:-1|	2.56382	1.14863	1	0.00959343	1	0.0189342	2624	2624	855	855	2168.22	1327.32	3499	3499	3307	3307	2490.47	3403
AGAP001557-RA solute carrier family 12 (sodium/potassium/chloride transporter), member 2|protein_coding|2R:6186490:6193122:1|	4.39939	1.84797	1	0.00969209	1	0.00445775	657	657	708	708	568.213	332.66	1730	1730	1197	1197	1050.04	1463.5
AGAP009166-RA IKK1: IMD pathway signalling IKK-beta). (ird5 orthologue|protein_coding|3R:28045440:28048127:-1|	1.95266	-1.11908	1	0.00987727	1	0.545343	1278	1278	814	814	1021.82	645.786	1335	1335	1187	1187	913.085	1261
AGAP011183-RA |protein_coding|3L:18298968:18300074:1|	1.13592	-1.64927	1	0.00992021	0	0	42464	42464	18706	18706	32147.5	21619	24674	24674	24441	24441	19491.9	24557.5
AGAP011800-RA transaldolase|protein_coding|3L:33331569:33333537:-1|	2.24669	1.19971	1	0.0102336	1	0.0170964	13609	13609	4910	4910	9869.38	6887.23	15319	15319	15628	15628	11840.4	15473.5
AGAP000596-RC lysophosphatidylcholine acyltransferase / lyso-PAF acetyltransferase|protein_coding|X:10655941:10671973:-1|	6.69922	5.90462	1	0.0103319	1	0.00528713	0	170	0	1	69.3059	85.01	0	697	0	442	409.225	569.5
AGAP005213-RB myosin XV|protein_coding|2L:12366774:12378549:-1|	5.8299	2.36784	1	0.0103319	0.00195995	1.36772e-06	7	289	2	328	263.278	146.743	21	760	22	951	623.399	855.5
AGAP005379-RA |protein_coding|2L:14829847:14830528:1|	1.2894	-1.68054	1	0.0103469	1	0.196168	74	74	19	19	58.9416	37.6143	52	52	45	45	35.0731	48.5
AGAP008621-RA |protein_coding|3R:13722435:13724402:1|	2.77874	1.33811	1	0.0103469	1	0.0413918	933	933	392	392	714.328	471.077	1314	1314	1304	1304	955.851	1309
AGAP028544-RC |protein_coding|3L:39402420:39404384:-1|	1.3192	-1.58586	1	0.0103539	1	0.514311	184	184	115	115	143.634	93.2387	113	113	133	133	90.5716	123
AGAP008892-RA |protein_coding|3R:20451456:20453496:1|	-2.68422	-7.74411	1	0.0104066	1	0.0324281	13	13	16	16	13.586	6.71054	3	3	2	2	1.75436	2.5
AGAP006512-RA |protein_coding|2L:33294343:33297273:-1|	1.53729	-1.62231	1	0.0104803	1	0.760515	935	935	379	379	856.915	473.886	797	797	660	660	528.205	728.5
AGAP000262-RA |protein_coding|X:4925268:4930616:1|	5.03215	4.10202	1	0.0107122	0.804731	0.000394863	808	808	84	84	357.658	404.599	2299	2299	1773	1773	1467.12	2036
AGAP001854-RA N-glycosylase/DNA lyase|protein_coding|2R:11447315:11448907:1|	1.37185	-1.46925	1	0.0107122	1	0.852906	358	362	137	141	270.177	182.965	259	260	242	242	183.888	251
AGAP008721-RA Facilitated trehalose transporter Tret1-2 homolog|protein_coding|3R:16032802:16042062:-1|	1.72323	-1.35581	1	0.0107122	1	1	266	266	215	215	228.917	134.921	260	260	205	205	168.841	232.5
AGAP004427-RA tubulin monoglycylase TTLL15|protein_coding|2R:55923732:55925465:1|	4.56534	3.01163	1	0.0107272	1	0.0321534	78	92	19	20	51.1487	46.3273	209	248	140	175	154.041	211.5
AGAP008880-RA |protein_coding|3R:20257941:20258731:-1|	3.31504	1.50151	1	0.0107272	1	0.0256485	245	245	58	58	198.809	124.131	473	473	350	350	298.514	411.5
AGAP004428-RA Midline fasciclin|protein_coding|2R:55928143:55932349:1|	3.34621	2.61872	1	0.0108531	1	0.00529384	13291	13949	3890	3997	7113.87	7004.5	24317	25698	20154	21179	18629.2	23438.5
AGAP000376-RA |protein_coding|X:6869814:6872985:1|	4.31775	1.9279	1	0.0109754	0.665839	0.000331923	4840	4840	3599	3599	4156.26	2453.71	12328	12328	8861	8861	8012.84	10594.5
AGAP002460-RA forkhead box protein|protein_coding|2R:21674481:21675692:1|	1.72755	-1.31487	1	0.0109754	1	1	258	258	111	111	218.378	130.821	223	223	229	229	166.083	226
AGAP002596-RA Metalloendopeptidase|protein_coding|2R:23723071:23724325:1|	1.11421	-1.31251	1	0.0111512	0.0026419	1.81824e-06	125597	125597	57689	57689	75559.5	63783.1	65299	65299	76837	76837	57568.6	71068
AGAP001052-RA ubiquitin carboxyl-terminal hydrolase 2/21|protein_coding|X:20969559:21036913:-1|	-11.3932	-98.6142	1	0.0111686	1	0.00917648	0	11	0	16	12.3268	5.69662	0	1	0	0	0.125	0.5
AGAP013410-RA |protein_coding|X:10638144:10640054:1|	8.54914	6.73326	1	0.0112011	1	0.00884207	198	198	24	24	90.7805	99.2497	1078	1078	619	619	611.249	848.5
AGAP001635-RA sodium-coupled monocarboxylate transporter 2|protein_coding|2R:7210601:7212596:-1|	3.59423	1.9294	1	0.0112399	1	0.0564078	91	91	51	51	61.7012	46.0461	191	191	140	140	119.046	165.5
AGAP002095-RC USP: ultraspiracle|protein_coding|2R:15296631:15326760:-1|	3.40992	1.45441	1	0.0112399	0.387791	0.000200202	49	484	23	349	417.759	245.167	80	807	59	865	607.595	836
AGAP000795-RB |protein_coding|X:14461512:14492846:-1|	3.84151	2.31412	1	0.0113815	1	0.024228	36	242	11	119	146.011	121.957	90	533	47	404	337.888	468.5
AGAP003748-RA |protein_coding|2R:42883637:42886097:-1|	-1.1195	-2.90345	1	0.0114521	1	0.124468	24	24	26	26	23.0107	12.3145	12	12	10	10	7.92532	11
AGAP004610-RA signal recognition particle subunit SRP54|protein_coding|2R:58360124:58362066:-1|	2.62575	1.32946	1	0.0114608	1	0.0136256	3914	3914	1594	1594	2866.62	1975.44	5278	5278	5096	5096	3811.07	5187
AGAP000431-RA |protein_coding|X:7658182:7671258:1|	1.26166	-1.72538	1	0.0114618	1	0.289282	67	67	39	39	53.7949	34.0822	51	51	35	35	31.1787	43
AGAP002350-RD troponin T, fast skeletal muscle|protein_coding|2R:20517941:20530180:1|	1.53356	-1.41396	1	0.0114831	1	0.196686	1902	8467	365	5652	6949.07	4295.55	1650	7165	1339	6010	4914.63	6587.5
AGAP013345-RA |protein_coding|2R:37500719:37502050:1|	25.8777	17.1787	1	0.0115637	1	0.011836	4	14	1	2	7.67465	7.05239	131	241	68	124	131.84	182.5
AGAP027997-RA LRIM5: leucine-rich immune protein (Short)|protein_coding|2R:17513767:17514965:1|	1.35451	-1.67749	1	0.0116778	1	0.623714	349	349	129	129	294.376	176.817	207	207	272	272	175.486	239.5
AGAP001208-RA |protein_coding|2R:1564839:1569129:1|	2.03172	-1.10693	1	0.0117158	1	0.38869	453	2576	303	1695	2134.73	1303.09	466	2796	434	2499	1928.51	2647.5
AGAP002181-RB |protein_coding|2R:17189425:17197354:1|	#DIV/0!	#DIV/0!	1	0.0117158	0.9404	0.000456283	0	0	0	0	0	0	0	7	1	9	5.91191	8
AGAP006386-RB transcription factor AP-1|protein_coding|2L:31037564:31038934:1|	#DIV/0!	#DIV/0!	1	0.0117158	0.993019	0.000480183	0	0	0	0	0	0	1	8	1	8	5.9133	8
AGAP007007-RA |protein_coding|2L:40774626:40776740:-1|	3.66196	1.50386	1	0.0117158	3.5793e-07	3.58288e-10	753	753	338	338	678.459	381.626	1374	1374	1421	1421	1020.31	1397.5
AGAP010935-RA porphobilinogen synthase|protein_coding|3L:13364325:13365731:-1|	1.79014	-1.26279	1	0.0118448	1	0.752126	2483	2483	769	769	2063.84	1256.05	2232	2232	2265	2265	1634.35	2248.5
AGAP004805-RB |protein_coding|2L:3758094:3775795:1|	4.04769	2.67903	1	0.0119348	1	0.0253311	29	92	23	58	50.8976	46.3227	33	190	46	185	136.356	187.5
AGAP006344-RA RAG1-activating protein 1-like protein|protein_coding|2L:29976298:29977639:-1|	1.36606	-1.8162	1	0.0122108	0.232683	0.000124031	2305	2305	796	796	2115.96	1169.06	1543	1543	1651	1651	1165.04	1597
AGAP009851-RA |protein_coding|3R:44333916:44343239:-1|	3.94682	1.54881	1	0.0122946	7.17621e-07	7.04932e-10	169	169	43	43	159.057	86.0186	372	372	307	307	246.349	339.5
AGAP008437-RA ABCC8: ATP-binding cassette transporter (ABC transporter) family C member 8|protein_coding|3R:10726455:10732052:1|	4.63207	3.8866	1	0.0127177	0.120719	6.71409e-05	2104	2147	303	306	940.951	1074.79	5077	5155	4713	4802	3657.1	4978.5
AGAP010695-RA elongation of very long chain fatty acids protein 4|protein_coding|3L:8684589:8689428:1|	4.72988	3.70088	1	0.0128468	0.711252	0.000352979	792	792	43	43	365.947	396.839	2081	2081	1673	1673	1354.33	1877
AGAP008022-RA CYP12F1: cytochrome P450|protein_coding|3R:4326802:4328809:1|	3.87078	2.42313	1	0.0128656	1	0.0172549	151	151	46	46	88.0515	76.0829	313	313	276	276	213.361	294.5
AGAP004200-RA Alpha-tocopherol transfer protein-like|protein_coding|2R:51709868:51711038:-1|	3.58347	1.9859	1	0.0130926	1	0.0207701	43	43	12	12	28.4149	21.7666	79	83	70	73	56.4293	78
AGAP010196-RA CTLGA1: C-Type Lectin (CTL) - galactose binding|protein_coding|3R:50438641:50439462:1|	20.5916	3.39894	1	0.0132562	5.22149e-11	6.85235e-14	34	37	38	42	86.9026	19.7653	418	462	320	352	295.377	407
AGAP009105-RA Serine/threonine-protein phosphatase 2A 65 kDa regulatory subunit A beta isoform isoform c|protein_coding|3R:25645535:25651038:-1|	2.61328	1.4445	1	0.0133848	1	0.00984956	6640	6640	3800	3800	4540.74	3349.62	8902	8902	8605	8605	6559.09	8753.5
AGAP010725-RA Prestin|protein_coding|3L:8995077:8998846:-1|	1.51869	-1.35503	1	0.0134456	1	1	2264	2264	1041	1041	1704.96	1142.76	1846	1846	1625	1625	1258.25	1735.5
AGAP003414-RA 3-hydroxyacyl-CoA dehydrogenase / 3-hydroxy-2-methylbutyryl-CoA dehydrogenase|protein_coding|2R:37464483:37465681:-1|	1.58862	-1.37317	1	0.0134557	1	1	184	3436	37	1126	2786.18	1737.99	137	2628	168	2894	2029.01	2761
AGAP003424-RA catenin alpha|protein_coding|2R:37523782:37529822:-1|	2.85357	1.48233	1	0.0134557	1	0.016996	2830	2830	2040	2040	2021.65	1427.16	4465	4465	3680	3680	2996.74	4072.5
AGAP028210-RA SRPN13: serine protease inhibitor (serpin) 13|protein_coding|2L:8804109:8809033:1|	4.90403	4.25627	1	0.0135656	0.305616	0.000160935	694	694	18	18	289.522	347.163	1827	1827	1578	1578	1232.29	1702.5
AGAP010597-RA |protein_coding|3L:6789190:6794637:1|	4.81559	3.76244	1	0.0139477	1	0.0010345	743	743	101	101	343.626	372.333	2047	2047	1539	1539	1292.87	1793
AGAP000113-RB |protein_coding|X:1805859:1816077:-1|	3.1122	1.33629	1	0.013987	9.46134e-07	9.2126e-10	9	301	5	253	258.392	152.625	14	471	15	479	345.287	475
AGAP013060-RA |protein_coding|2R:33369197:33370132:1|	1.36838	-1.41252	1	0.013987	1	0.542868	10323	11896	1464	1930	8758.12	6021.37	6612	7605	7725	8874	6200.36	8239.5
AGAP007641-RA |protein_coding|2L:48592041:48592785:1|	-2.70637	-7.70059	1	0.0140458	1	0.0069477	21	21	11	11	22.2584	10.8255	2	2	6	6	2.89047	4
AGAP000639-RA tRNA dimethylallyltransferase|protein_coding|X:11415445:11488785:-1|	1.35448	-1.49734	1	0.0140885	1	0.912662	612	612	237	237	454.108	308.975	432	432	405	405	303.276	418.5
AGAP000885-RA aminopeptidase N|protein_coding|X:16729033:16734077:-1|	3.37145	2.0652	1	0.0141113	1	0.000640771	3993	3993	1739	1739	2450.78	2008.49	6683	6683	6860	6860	5061.34	6771.5
AGAP008167-RA Abhydrolase domain containing 4|protein_coding|3R:6299174:6302429:1|	2.93982	1.4975	1	0.0142254	1	0.00921459	1642	1642	921	921	1186.88	827.942	2463	2463	2405	2405	1777.36	2434
AGAP007736-RA |protein_coding|3R:82151:142545:1|	3.18176	1.72689	1	0.0145161	1	0.00697111	1195	1371	636	690	923.874	690.498	2058	2353	1821	2041	1595.43	2197
AGAP007501-RA |protein_coding|2L:46959377:46967387:1|	1.7188	-1.39435	1	0.0145435	1	1	2617	2617	850	850	2308.23	1325.92	2414	2414	2144	2144	1655.42	2279
AGAP008830-RA non-lysosomal glucosylceramidase|protein_coding|3R:19101196:19117648:-1|	3.37489	1.92183	1	0.0148275	1	0.00777034	634	634	311	311	406.087	319.27	1127	1127	1028	1028	780.428	1077.5
AGAP003439-RN |protein_coding|2R:37752706:37763163:-1|	1.57956	-1.38477	1	0.0150837	1	0.678818	152	156	92	93	125.946	79.1358	134	138	111	112	90.951	125
AGAP013354-RA |protein_coding|2R:29152207:29153157:1|	4.5047	3.31904	1	0.0150837	1	0.0238268	59	59	6	6	29.293	29.6357	136	136	131	131	97.2249	133.5
AGAP000091-RA methylsterol monooxygenase|protein_coding|X:1532552:1534866:-1|	1.57125	-1.4382	1	0.0151528	1	0.604391	146	146	78	78	122.683	74.1446	113	113	120	120	85.3031	116.5
AGAP005573-RA |protein_coding|2L:17334218:17336622:-1|	1.89441	-1.19805	1	0.0151708	1	0.780581	521	521	308	308	433.055	263.67	548	548	451	451	361.467	499.5
AGAP002399-RA |protein_coding|2R:20946288:20949539:1|	1.4913	-1.34325	1	0.0152911	1	0.728863	10495	10495	5419	5419	7931.66	5315.82	9008	9008	6847	6847	5904.81	7927.5
AGAP003246-RA CLIPB2: CLIP-domain serine protease|protein_coding|2R:34456183:34457654:-1|	1.52125	-1.37068	1	0.0154125	1	1	888	888	268	268	678.456	448.315	689	689	675	675	494.977	682
AGAP009556-RA FBN8|protein_coding|3R:36127568:36145659:1|	1.78034	-1.25039	1	0.0154125	1	0.943832	385	385	69	69	317.442	194.907	348	348	346	346	253.874	347
AGAP006438-RA ribosomal biogenesis protein LAS1|protein_coding|2L:31884412:31886399:-1|	1.73331	-1.26337	1	0.01574	1	0.951352	519	519	278	278	418.636	262.504	449	449	461	461	331.365	455
AGAP002593-RA outer membrane lipoprotein Blc|protein_coding|2R:23677600:23678609:1|	1.5701	-1.28201	1	0.0158209	1	1	5338	5338	1098	1098	3990.12	2697.28	4734	4734	3736	3736	3112.4	4235
AGAP000179-RB amidophosphoribosyltransferase|protein_coding|X:2992904:2997011:-1|	1.45489	-1.44343	1	0.0159238	1	0.972209	29	570	9	307	437.941	287.995	24	488	20	350	303.404	419
AGAP002467-RA LMBR1 domain-containing protein 2 homolog|protein_coding|2R:21830960:21833199:1|	2.7516	1.31619	1	0.0161943	1	0.0258024	1412	1412	746	746	1082.63	712.858	1972	1972	1951	1951	1424.95	1961.5
AGAP009182-RA protein transport protein SEC61 subunit alpha|protein_coding|3R:28207738:28211089:-1|	2.77027	2.35477	1	0.0161943	1	0.0286374	31240	31240	10342	10342	14711.2	15693	43532	43532	43416	43416	34641.6	43474
AGAP011126-RA spermidine synthase|protein_coding|3L:17429809:17430981:1|	1.44431	-1.46951	1	0.0161943	1	0.980584	2157	2157	555	555	1694.72	1089.8	1452	1452	1696	1696	1153.25	1574
AGAP012950-RA |protein_coding|2R:2466313:2468758:1|	4.25095	3.11421	1	0.0162147	0.769481	0.000379991	583	583	110	110	290.462	292.523	1271	1271	1216	1216	904.562	1243.5
AGAP011518-RA ABCA4: ATP-binding cassette transporter (ABC transporter) family A member 4|protein_coding|3L:26409809:26416659:-1|	4.91962	4.20385	1	0.0164467	0.0575729	3.35116e-05	987	987	113	113	421.988	493.941	2384	2384	2476	2476	1773.97	2430
AGAP004739-RA H/ACA ribonucleoprotein complex subunit 4|protein_coding|2L:2976111:2978335:1|	2.31243	1.18769	1	0.0165315	1	0.0529938	5965	5965	3397	3397	4395	3014.15	7045	7045	6895	6895	5219.87	6970
AGAP009079-RA 2',5'-phosphodiesterase 12|protein_coding|3R:25444938:25446897:-1|	1.8047	-1.30667	1	0.0168304	1	0.825328	1202	1202	701	701	1040.24	608.41	1106	1106	1090	1090	796.101	1098
AGAP005543-RA syntaxin 7|protein_coding|2L:16875156:16877327:-1|	2.91612	1.23267	1	0.0168425	1	0.0121654	1048	1048	455	455	908.7	530.499	1680	1680	1414	1414	1120.12	1547
AGAP000309-RA |protein_coding|X:5452491:5458462:-1|	4.10731	2.83342	1	0.0168586	1	0.000744637	494	494	156	156	260.252	248.094	1033	1033	1005	1005	737.403	1019
AGAP013380-RA |protein_coding|X:913208:917322:1|	1.84795	-1.26993	1	0.0168834	1	0.803507	920	920	780	780	790.083	465.65	949	949	772	772	622.146	860.5
AGAP003969-RA GTP-binding protein 6|protein_coding|2R:47230061:47231692:-1|	1.68034	-1.43424	1	0.0172668	1	1	1778	1783	973	976	1586.95	903.391	1516	1518	1514	1518	1106.47	1518
AGAP008227-RA trehalose 6-phosphate synthase/phosphatase|protein_coding|3R:7167425:7172871:-1|	3.61297	2.44377	1	0.0176211	1	0.000945565	3997	3997	1384	1384	2211.52	2006.94	7647	7647	6855	6855	5404.45	7251
AGAP001202-RA organic cation transporter|protein_coding|2R:1402899:1404898:1|	1.50702	-1.48462	1	0.0179747	1	0.971485	759	759	378	378	627.655	383.87	529	529	628	628	422.772	578.5
AGAP011205-RA |protein_coding|3L:19320131:19325166:-1|	4.79815	4.01236	1	0.0179747	1	0.000504177	1045	1045	95	95	453.85	523.119	2807	2807	2213	2213	1821.01	2510
AGAP000347-RA CAPA: pyrokinin capa-like|protein_coding|X:6135743:6139283:-1|	1.63383	-1.49207	1	0.0185497	1	0.971485	741	741	398	398	665.039	375.499	618	618	609	609	445.716	613.5
AGAP009740-RA tRNA (guanine26-N2/guanine27-N2)-dimethyltransferase|protein_coding|3R:42058854:42060639:1|	1.76807	-1.35598	1	0.0185497	1	0.948784	776	776	419	419	684.605	393.083	744	744	646	646	504.878	695
AGAP011448-RA Fen1: Flap endonuclease 1|protein_coding|3L:24780173:24781428:1|	1.83648	-1.26521	1	0.018603	1	0.803161	822	822	299	299	702.411	416.013	753	753	775	775	555.173	764
AGAP004358-RA alkyldihydroxyacetonephosphate synthase|protein_coding|2R:55030454:55035376:-1|	1.92462	-1.19903	1	0.0188586	1	0.735144	453	453	274	274	383.783	229.396	455	455	428	428	320.077	441.5
AGAP007484-RA Sugar transporter ERD6-like 4|protein_coding|2L:46855835:46857358:1|	-1.08055	-2.10299	1	0.0189206	1	0.560551	853	853	260	260	607.461	430.06	454	454	342	342	288.856	398
AGAP010139-RC GMP synthase (glutamine-hydrolysing)|protein_coding|3R:49356301:49360982:-1|	2.5839	1.21167	1	0.0189206	1	0.085371	62	1030	19	634	808.016	520.337	77	1365	67	1324	979.053	1344.5
AGAP005455-RA CPR14: cuticular protein RR-1 family 14|protein_coding|2L:15740601:15741127:1|	-1.05442	-2.03047	1	0.0190416	1	0.522979	422	422	37	37	298.264	212.994	202	202	202	202	146.894	202
AGAP007242-RB cleavage and polyadenylation specificity factor subunit 5|protein_coding|2L:44511854:44515421:-1|	1.75854	-1.27866	1	0.0191721	1	1	26	316	16	133	261.271	160.076	34	315	27	248	204.333	281.5
AGAP007886-RB |protein_coding|3R:2472343:2495188:-1|	4.24306	2.11332	1	0.0191721	1	0.0311734	30	252	12	100	183.261	127.385	89	650	57	431	387.288	540.5
AGAP000534-RA glutathione synthase|protein_coding|X:9555155:9565371:1|	2.8122	1.40652	1	0.0194425	1	0.124984	54	408	30	224	298.889	206.067	73	635	62	524	420.393	579.5
AGAP028025-RA |protein_coding|3R:19043427:19047902:-1|	4.15944	2.85879	1	0.0196165	1	0.00100522	1336	1336	466	466	706.309	670.404	3098	3098	2479	2479	2019.19	2788.5
AGAP005704-RA serine collagenase 1|protein_coding|2L:19203806:19204943:1|	1.39342	-1.44161	1	0.0197738	1	0.963917	4232	4232	992	992	3154.36	2136.83	2865	2865	3090	3090	2188.08	2977.5
AGAP009002-RA HR3: hormone receptor 3|protein_coding|3R:23122319:23136730:1|	3.58768	2.15919	1	0.0199058	1	0.00606914	1	631	0	138	381.133	317.475	0	1237	0	1041	822.938	1139
AGAP002541-RC |protein_coding|2R:22481025:22482829:1|	1.77197	-1.31161	1	0.0199552	1	0.95161	43	497	6	214	425.909	251.697	27	440	36	452	324.721	446
AGAP001999-RB protein neuralized|protein_coding|2R:13353615:13360847:1|	3.19158	1.77186	1	0.0199844	1	0.0034502	127	1766	48	1179	1168.46	889.057	213	2923	194	2752	2070.35	2837.5
AGAP010612-RA elongation factor 1-beta|protein_coding|3L:7170525:7171476:-1|	1.28288	-1.40682	1	0.0200995	7.3829e-07	7.23105e-10	26406	45453	7892	17460	33721.3	23131.6	16792	28807	17838	30543	23969.8	29675
AGAP013109-RA |protein_coding|2R:51760460:51766729:1|	8.71486	5.63188	1	0.020128	1	0.00545297	1	9	0	4	5.15707	4.53249	2	32	2	47	29.044	39.5
AGAP005581-RA 3-hydroxyisobutyrate dehydrogenase|protein_coding|2L:17369416:17371537:1|	1.08862	-1.49696	1	0.0202932	1	0.374513	24051	24051	6972	6972	15178.1	12145.6	12938	12938	13506	13506	10139.3	13222
AGAP008737-RB Cytohesin-1 isoform 2|protein_coding|3R:16331255:16387753:1|	2.5794	1.22308	1	0.0204312	1	0.197558	99	348	51	179	268.672	176.01	176	483	130	425	328.607	454
AGAP005335-RA CTL4: C-type lectin (CTL)|protein_coding|2L:14233403:14234307:-1|	2.48746	1.13821	1	0.0205309	1	0.138647	1275	1275	262	262	1017.18	644.231	1750	1750	1455	1455	1157.76	1602.5
AGAP001942-RA |protein_coding|2R:12682472:12683927:-1|	1.44674	-1.70573	1	0.0206032	1.10013e-07	1.15197e-10	2061	4337	748	1618	3961.9	2202.19	1614	3301	1537	3071	2322.71	3186
AGAP003358-RA Sugar transporter SWEET|protein_coding|2R:36684395:36685741:-1|	-1.56861	-2.90803	1	0.0206495	1	0.357693	2057	2057	427	427	1398.62	1036.07	577	577	744	744	480.951	660.5
AGAP005203-RC PGRPLC: peptidoglycan recognition protein (long)|protein_coding|2L:12199478:12208630:-1|	1.79713	-1.18775	1	0.0207986	1	0.741048	6	1148	7	554	894.781	579.813	6	1099	4	985	753.342	1042
AGAP001931-RA Six-cysteine containing astacin protease 3|protein_coding|2R:12405846:12406419:1|	1.22725	-2.03716	1	0.0209173	1	0.275365	51	51	15	15	47.1347	26.0747	27	27	37	37	23.1375	32
AGAP009961-RA serine/threonine-protein kinase 24/25/MST4|protein_coding|3R:46649629:46654760:1|	2.98303	1.48	1	0.0209422	1	0.0326722	1392	1392	589	589	1022.56	702.138	2351	2351	1838	1838	1513.39	2094.5
AGAP007966-RB F-type H+-transporting ATPase subunit gamma|protein_coding|3R:3386476:3388154:1|	1.35215	-1.47556	1	0.0210732	0.112171	6.26656e-05	2831	20822	1280	11080	16195	10580.2	1977	13767	2129	14845	10975.5	14306
AGAP004227-RA ADP-ribosylation factor-like protein|protein_coding|2R:52190093:52194254:1|	2.89637	1.59072	1	0.0210904	1	0.00775995	4338	4338	2308	2308	2962.04	2186.19	6843	6843	5821	5821	4711.78	6332
AGAP005559-RA 26S proteasome regulatory subunit N10|protein_coding|2L:17032428:17034254:1|	3.27091	1.41709	1	0.0214026	0	0	4935	4935	3206	3206	4338.94	2503.74	8074	8074	8305	8305	6148.66	8189.5
AGAP005685-RA |protein_coding|2L:18746156:18746953:-1|	1.1758	-1.96799	1	0.021508	4.35967e-12	6.16643e-15	10460	10460	3109	3109	9106.41	5318.95	6047	6047	6461	6461	4627.26	6254
AGAP012355-RA CPLCP16: cuticular protein (putative) CPLCP16|protein_coding|3L:41043369:41043996:-1|	13.7549	6.86932	1	0.0218756	1	0.0014139	3	8	0	2	6.03888	4.07127	14	44	34	68	41.483	56
AGAP010328-RA |protein_coding|3L:884186:885693:1|	12.4798	2.72989	1	0.0222652	0	0	69	69	93	93	119.409	36.0182	478	478	421	421	325.973	449.5
AGAP007667-RA Sugar transporter ERD6-like 4|protein_coding|2L:48878774:48886901:1|	1.71027	-1.22346	1	0.0224338	1	0.808829	4221	4221	3536	3536	3254.63	2132.99	4077	4077	3219	3219	2660.18	3648
AGAP011727-RA |protein_coding|3L:32495734:32497788:1|	1.62423	-1.52003	1	0.0225028	1	0.926647	1479	1479	555	555	1342.17	749.587	1296	1296	1139	1139	882.986	1217.5
AGAP002610-RA |protein_coding|2R:24041704:24057080:1|	2.74044	1.36474	1	0.0225491	1	0.147622	347	347	296	296	254.751	175.337	515	515	446	446	347.669	480.5
AGAP002411-RC regulator of G-protein signaling|protein_coding|2R:20991611:21020204:1|	4.79602	3.57811	1	0.0226767	1	0.0148167	41	134	17	71	64.8177	67.2432	110	376	73	269	231.924	322.5
AGAP012019-RD |protein_coding|3L:36421436:36444396:1|	2.7571	1.39967	1	0.0226767	1	0.156622	0	236	0	197	171.348	119.328	0	345	0	313	239.831	329
AGAP004166-RA |protein_coding|2R:51004553:51013466:-1|	5.27222	4.44978	1	0.0229346	1	0.00335774	562	562	86	86	238.879	281.286	1759	1759	1207	1207	1062.96	1483
AGAP007265-RA |protein_coding|2L:44774287:44775389:1|	4.12709	2.74998	1	0.0230321	1	0.0721759	38	38	5	5	20.7487	19.1418	87	87	71	71	57.0585	79
AGAP011442-RA serine carboxypeptidase 1|protein_coding|3L:24745730:24749233:1|	-1.31084	-2.16465	1	0.0230321	1	0.226624	16505	16505	4999	4999	10231.1	8323.8	6533	6533	6167	6167	4726.45	6350
AGAP002955-RA leishmanolysin-like peptidase|protein_coding|2R:30081201:30113125:-1|	3.77057	2.25128	1	0.0233207	1	0.0162211	398	398	182	182	242.703	200.368	858	858	653	653	546.392	755.5
AGAP005524-RB |protein_coding|2L:16611929:16613808:-1|	1.56449	-1.57979	1	0.0237941	1	0.638485	34	491	10	236	448.215	248.963	21	395	26	384	283.719	389.5
AGAP006789-RA MIT domain-containing protein 1|protein_coding|2L:38280545:38281646:-1|	1.5572	-1.48884	1	0.0238099	1	0.651435	23	94	13	43	79.906	47.8423	25	80	16	69	53.6701	74.5
AGAP002331-RA sodium-independent sulfate anion transporter|protein_coding|2R:19954166:19956783:-1|	1.79918	-1.284	1	0.0240244	1	0.848639	1063	1063	618	618	894.654	537.744	1088	1088	847	847	696.769	967.5
AGAP003277-RA cathepsin D|protein_coding|2R:34793673:34795941:1|	2.90755	2.31679	1	0.0242254	1	0.0154861	976	18708	91	3298	9593.17	9398.64	1694	28301	1540	26353	22225.4	27327
AGAP011723-RA mannose-1-phosphate guanylyltransferase|protein_coding|3L:32414119:32415889:-1|	2.54415	1.21851	1	0.0242626	1	0.10717	1038	1038	404	404	796.476	524.143	1388	1388	1279	1279	970.516	1333.5
AGAP003750-RA Glucose dehydrogenase (acceptor)|protein_coding|2R:42893314:42895383:1|	7.16562	6.54047	1	0.0244721	1	0.00365573	2656	2656	54	54	1100.96	1328.57	11842	11842	7198	7198	7200.79	9520
AGAP009221-RA SRPN5: serine protease inhibitor (serpin) 5|protein_coding|3R:28858149:28860047:1|	1.25554	-1.59653	1	0.0244721	1	0.842003	730	730	309	309	537.245	368.368	455	455	470	470	336.507	462.5
AGAP007197-RA Niemann-Pick Type C-2|protein_coding|2L:44192386:44192868:-1|	-1.87978	-5.24127	1	0.0245333	0.472682	0.000240551	42	42	15	15	45.5018	21.6175	10	10	13	13	8.68145	11.5
AGAP001323-RA |protein_coding|2R:2997177:2998252:-1|	4.43278	1.78938	1	0.0246138	0	0	6926	6926	3457	3457	6707.73	3531.53	14960	14960	16349	16349	12002.7	15654.5
AGAP001721-RA translocon-associated protein subunit alpha|protein_coding|2R:8925598:8927708:1|	2.64358	1.70744	1	0.0246138	1	0.00977069	16293	16293	6555	6555	10038.6	8215.57	20992	20992	22445	22445	17140.4	21718.5
AGAP007042-RA CPR62: cuticular protein RR-1 family 62|protein_coding|2L:41386757:41387540:1|	-1.09202	-2.2059	1	0.0247854	1	0.142025	43	43	12	12	32.1845	21.8404	27	27	13	13	14.5902	20
AGAP003471-RA Osi20|protein_coding|2R:38065768:38067366:1|	90.2998	65.8075	1	0.0247895	1	0.0189345	34	34	6	6	16.5991	17.082	2093	2093	992	992	1092.35	1542.5
AGAP011916-RA COEB6582: carboxylesterase|protein_coding|3L:34979677:35045570:-1|	3.07877	1.47364	1	0.0247955	1	0.00955266	79	79	82	82	60.9509	40.1134	141	141	106	106	89.8199	123.5
AGAP004961-RA |protein_coding|2L:7209866:7213320:1|	3.31294	1.742	1	0.0248797	1	0.000819708	36	36	37	37	25.3991	18.2617	58	58	63	63	44.2454	60.5
AGAP007811-RA |protein_coding|3R:1323462:1325199:1|	1.83358	-1.24777	1	0.0249639	1	0.790952	864	864	407	407	726.994	437.122	784	784	819	819	582.632	801.5
AGAP012477-RA gamma-butyrobetaine dioxygenase|protein_coding|UNKN:5484444:5486412:1|	4.03873	2.54646	1	0.0249639	1	0.057198	39	41	8	11	23.6396	20.6748	84	87	75	80	60.1975	83.5
AGAP005404-RA lectin, mannose-binding 1|protein_coding|2L:15147019:15150154:-1|	3.27467	2.05907	1	0.025174	1	0.00266458	4748	4748	1369	1369	2849.8	2387.27	8375	8375	7260	7260	5867.94	7817.5
AGAP013001-RA aminopeptidase N|protein_coding|2R:42098339:42102400:-1|	3.0066	1.61105	1	0.025174	1	0.00692747	1915	1915	1239	1239	1319.84	964.712	2982	2982	2819	2819	2126.33	2900.5
AGAP003092-RC Ras-related C3 botulinum toxin substrate 1 precursor|protein_coding|2R:32401891:32414563:1|	4.44583	3.18212	1	0.025327	1	0.0982883	2	34	1	7	17.102	17.0947	10	89	7	63	54.4208	76
AGAP004831-RA |protein_coding|2L:4201387:4202621:1|	-1.2087	-2.28979	1	0.025327	1	0.494857	1408	1408	240	240	974.666	709.504	638	638	536	536	425.658	587
AGAP011879-RA |protein_coding|3L:34607154:34608893:-1|	-1.07939	-2.07873	1	0.0254147	1	0.568557	1150	1150	294	294	805.864	579.632	583	583	491	491	387.671	537
AGAP007784-RB enoyl-CoA hydratase / long-chain 3-hydroxyacyl-CoA dehydrogenase|protein_coding|3R:833186:836369:1|	8.17348	2.9619	1	0.0254973	0.0158412	9.85149e-06	10	106	7	155	110.014	54.1997	26	381	39	505	325.85	443
AGAP002149-RA |protein_coding|2R:16456967:16461790:1|	2.474	1.22387	1	0.0258662	1	0.0455673	99	4306	25	4575	3244.48	2174.62	115	5792	76	4968	3970.83	5380
AGAP005198-RA |protein_coding|2L:12189849:12191436:1|	1.78106	-1.29503	1	0.0262811	1	0.885382	750	750	331	331	636.31	379.548	660	660	692	692	491.35	676
AGAP001768-RA Gamma-interferon-inducible lysosomal thiol reductase|protein_coding|2R:9687416:9695369:-1|	-1.39124	-3.58725	1	0.0263744	1	0.0660085	2	23	0	13	23.0112	11.8255	0	6	1	11	6.41471	8.5
AGAP028686-RA |protein_coding|3L:16289414:16291120:-1|	1.52106	-1.61034	1	0.026529	1	0.511703	209	231	156	159	208.471	117.352	177	200	131	157	129.458	178.5
AGAP008086-RA mitochondrial processing peptidase|protein_coding|3R:5295961:5298115:-1|	1.73751	-1.34205	1	0.0266741	1	0.928316	3135	3135	2005	2005	2706.99	1587.9	2764	2764	2754	2754	2017.06	2759
AGAP012600-RA COUP transcription factor 2|protein_coding|UNKN:19109858:19110662:1|	1.3601	-1.86415	1	0.0266748	1	0.338235	55	64	21	22	60.6997	32.7183	39	47	33	42	32.5616	44.5
AGAP012498-RA |protein_coding|UNKN:8286148:8288258:1|	28.3274	18.9787	1	0.0268356	1	0.0190749	155	155	47	47	83.523	77.9456	2970	2970	1446	1446	1585.15	2208
AGAP005076-RC bridging integrator|protein_coding|2L:9657060:9693793:1|	1.20054	-1.50986	1	0.0271385	1	0.651199	0	9237	0	6326	6270.89	4662.88	0	5743	0	5453	4153.29	5598
AGAP005846-RA alpha-galactosidase|protein_coding|2L:22436100:22438204:1|	6.05064	3.43842	1	0.0275197	1	0.0400482	8	8	4	4	5.15736	4.04916	31	31	18	18	17.7332	24.5
AGAP028003-RA |protein_coding|3L:4015345:4016403:-1|	1.26153	-1.38289	1	0.0276837	0.100337	5.6528e-05	31899	31899	12626	12626	22256.4	16204.1	19264	19264	21620	21620	16094.1	20442
AGAP010239-RA DnaJ homolog subfamily B member 5|protein_coding|3R:51394010:51407462:1|	1.29184	-2.04998	1	0.0276934	0.0081132	5.25467e-06	73	1513	39	1173	1470.53	768.285	48	1067	47	918	717.336	992.5
AGAP012769-RA |protein_coding|UNKN:27990622:27992867:1|	3.27047	1.88807	1	0.0277665	1	0.0651199	141	169	49	72	107.756	85.3088	227	284	221	274	203.45	279
AGAP000971-RA prolyl 4-hydroxylase|protein_coding|X:18641005:18648212:-1|	2.78051	1.39344	1	0.0279312	1	0.0723567	711	711	379	379	517.313	358.747	1059	1059	936	936	720.844	997.5
AGAP010870-RA solute carrier family 27 (fatty acid transporter), member 1/4|protein_coding|3L:12291110:12305468:-1|	3.1652	1.82972	1	0.0279953	1	0.00218357	3224	3224	1534	1534	2061.16	1622.49	5194	5194	5077	5077	3771.34	5135.5
AGAP013616-RA 18S_rRNA: 18S ribosomal RNA|rRNA|UNKN:8129727:8132147:-1|	-1.17674	-3.17485	1	0.0279953	1	0.0981409	22	62	56	94	63.084	31.772	21	38	3	16	19.8699	27
AGAP010784-RA dolichyl-phosphate-mannose-protein mannosyltransferase|protein_coding|3L:10338498:10341805:1|	3.14583	1.4395	1	0.0280908	1	0.0318111	1325	1325	914	914	1056.93	669.458	2423	2423	1789	1789	1521.44	2106
AGAP006972-RA |protein_coding|2L:40430067:40430669:1|	1.90677	-1.04002	1	0.0282547	1	0.412929	6335	8697	761	1142	6566.33	4401.68	6516	8718	5939	8068	6313.67	8393
AGAP010395-RA Calpain-C|protein_coding|3L:2667745:2670952:-1|	3.66915	2.33695	1	0.0289684	1	0.0024509	1457	1457	370	370	836.599	731.914	2930	2930	2441	2441	1955.09	2685.5
AGAP005824-RA presqualene diphosphate phosphatase|protein_coding|2L:22051819:22052908:1|	1.7234	-1.41477	1	0.0294642	1	1	1300	1300	435	435	1164.8	658.581	1172	1172	1098	1098	823.311	1135
AGAP002195-RA CYP325F2: cytochrome P450|protein_coding|2R:17478628:17480602:-1|	-1.09286	-2.96352	1	0.0295901	1.32959e-05	1.16631e-08	0	222	2	188	224.525	113.111	0	101	0	106	75.7628	103.5
AGAP007460-RA Acyl-CoA-binding protein 2|protein_coding|2L:46712136:46713147:1|	1.3471	-1.59384	1	0.0296067	1	0.180484	26	150	2	44	120.551	76.0895	13	93	18	112	75.636	102.5
AGAP028213-RA |protein_coding|3R:20392863:20393772:1|	6.4	4.48208	1	0.0296067	1	0.0724302	5	5	0	0	2.63883	2.5	19	19	13	13	11.8275	16
AGAP028494-RA |protein_coding|3L:2435439:2436427:1|	1.32857	-1.46357	1	0.0296832	1	0.887747	5612	5612	1168	1168	4020.72	2833.13	4307	4307	3221	3221	2747.2	3764
AGAP002316-RA |protein_coding|2R:19235646:19265831:-1|	4.33061	3.40289	1	0.029775	0.773621	0.00038147	1331	1331	152	152	615.011	666.766	3084	3084	2691	2691	2092.81	2887.5
AGAP009329-RA bone morphogenetic protein receptor type-1B|protein_coding|3R:31272707:31434358:1|	2.4715	1.09671	1	0.029775	1	0.109243	1328	1328	656	656	1098.68	671.453	1753	1753	1566	1566	1204.93	1659.5
AGAP000051-RA HPX5: heme peroxidase 5|protein_coding|X:838200:841171:1|	12.0624	3.68745	1	0.0298813	1	0.00155709	845	845	1209	1209	1041.8	431.96	6528	6528	3893	3893	3841.58	5210.5
AGAP012827-RA |protein_coding|UNKN:32106852:32107253:-1|	1.49349	-1.43559	1	0.0301373	1	0.432768	124	124	19	19	98.8545	62.9398	91	91	97	97	68.8596	94
AGAP010260-RA |protein_coding|3R:51753347:51756084:1|	1.82217	-1.27393	1	0.0302357	1	0.864601	720	720	440	440	615.243	364.401	747	747	581	581	482.947	664
AGAP001084-RA fatty acyl-CoA reductase|protein_coding|X:23511522:23634351:1|	4.42639	3.71511	1	0.0304585	0.342065	0.000178811	2261	2261	109	109	992.983	1131.85	4981	4981	5039	5039	3689.04	5010
AGAP001737-RA Adenylyltransferase and sulfurtransferase MOCS3 Molybdopterin-synthase adenylyltransferase Molybdopterin-synthase sulfurtransferase|protein_coding|2R:9099747:9102059:-1|	1.2963	-1.54891	1	0.0304585	1	0.925863	1544	1544	609	609	1129.94	778.753	1039	1039	980	980	729.503	1009.5
AGAP004426-RB |protein_coding|2R:55887720:55899600:1|	4.77044	3.82658	1	0.0304585	1	0.00223932	352	2171	25	150	990.478	1087.32	1049	6054	695	4320	3790.14	5187
AGAP007836-RB Sodium-coupled monocarboxylate transporter 2|protein_coding|3R:1541602:1545669:1|	4.78196	2.50468	1	0.0304585	0.487019	0.000246717	2	53	2	59	37.7128	26.8718	4	112	10	145	94.4586	128.5
AGAP011180-RA jumonji domain-containing protein 2|protein_coding|3L:18286281:18289012:-1|	2.61461	1.26404	1	0.0304585	1	0.156767	464	464	182	182	352.811	234.452	632	632	594	594	445.969	613
AGAP028049-RA |protein_coding|3R:10918682:10925857:1|	4.06818	3.38718	1	0.0304585	1	0.000632497	4112	4451	1111	1167	2016.4	2228.89	8535	9230	8210	8905	6829.92	9067.5
AGAP007895-RA A-kinase anchor protein 10|protein_coding|3R:2563728:2566453:1|	3.31974	1.90741	1	0.0305742	1	0.0180443	471	471	191	191	298.887	237.218	832	832	743	743	570.101	787.5
AGAP007543-RA TPX3: thioredoxin peroxidase 3|protein_coding|2L:47438235:47439649:1|	1.71935	-1.27636	1	0.0308154	1	0.887742	4536	4536	1774	1774	3696.79	2295.93	3837	3837	4058	4058	2896.35	3947.5
AGAP013303-RA |protein_coding|2R:47557506:47558123:-1|	-1.02681	-2.54643	1	0.0308301	1	0.182402	20	24	7	10	23.3888	12.3217	11	11	13	13	9.18495	12
AGAP000163-RA |protein_coding|X:2843996:2846441:-1|	2.00917	-1.14986	1	0.0309675	1	0.533891	424	933	85	182	789.204	472.085	392	973	387	924	686.346	948.5
AGAP002728-RA |protein_coding|2R:26286947:26290237:1|	1.54658	-1.30372	1	0.0309675	0.00121698	8.79017e-07	620	17537	103	14242	13730.9	8899.3	631	14297	546	13230	10532.1	13763.5
AGAP028610-RA |protein_coding|2R:26611084:26618119:-1|	35.0114	9.4273	1	0.0309675	1	0.0141761	156	156	203	203	213.86	80.2882	3753	3753	1869	1869	2016.12	2811
AGAP001267-RA Adaptor-related protein complex 2, beta 1 subunit|protein_coding|2R:2125310:2132140:1|	2.8556	1.5961	1	0.0309882	1	0.0062826	4269	4269	2656	2656	2860.8	2150.69	6276	6276	6007	6007	4566.12	6141.5
AGAP003586-RA Phosphate carrier, mitochondrial|protein_coding|2R:40345852:40349366:-1|	1.22733	-1.41473	1	0.0309882	1	0.582822	14840	14915	6401	6426	9881.78	7533.42	9532	9586	8864	8906	6984.93	9246
AGAP009274-RA Facilitated trehalose transporter Tret1-2 homolog|protein_coding|3R:30514908:30516917:1|	4.6318	3.73259	1	0.0309882	1	0.0831095	0	25	0	2	11.3153	12.5221	0	59	0	57	42.2354	58
AGAP006869-RA Eupolytin|protein_coding|2L:39278059:39279025:-1|	1.03744	-2.03033	1	0.0310872	1	0.122135	9799	9799	2841	2841	7766.94	4968.47	3828	3828	6481	6481	3825.45	5154.5
AGAP012577-RA |protein_coding|UNKN:17207134:17209551:-1|	3.02711	2.4969	1	0.0312057	1	0.0134544	13599	18681	2290	3252	9185.74	9377.6	20425	28237	20506	28537	22935.9	28387
AGAP004799-RA |protein_coding|2L:3720848:3721878:-1|	-1.03279	-2.79896	1	0.0314971	1.80708e-105	3.37142e-108	3389	3389	1424	1424	3405.56	1725.28	1708	1708	1633	1633	1216.72	1670.5
AGAP003746-RA |protein_coding|2R:42851382:42874205:1|	3.22441	1.3655	1	0.0315191	1	0.00774851	1782	1782	2752	2752	1537.35	902.025	3299	3299	2518	2518	2099.26	2908.5
AGAP010392-RA Calumenin|protein_coding|3L:2596885:2599728:-1|	2.80211	1.42662	1	0.0315191	1	0.0247407	1559	1559	369	369	1118.77	786.016	2298	2298	2107	2107	1596.07	2202.5
AGAP007967-RA selenide, water dikinase|protein_coding|3R:3388672:3390659:-1|	2.76426	1.37118	1	0.031653	1	0.0114372	2371	2371	1003	1003	1764.42	1196.52	3304	3304	3311	3311	2419.34	3307.5
AGAP004115-RA cystinosin|protein_coding|2R:50171785:50176419:1|	1.85292	-1.19386	1	0.0323899	1	0.840028	401	410	197	204	334.379	207.51	388	395	368	374	280.083	384.5
AGAP013491-RA |protein_coding|X:11307447:11308273:-1|	-1.07545	-2.07804	1	0.0323899	1	0.0641791	0	36	0	9	26.4059	18.2827	0	17	0	17	12.7071	17
AGAP002836-RA endoribonuclease Dicer|protein_coding|2R:28193323:28200824:1|	3.52558	1.97853	1	0.0324192	1	0.0172857	0	28	0	62	18.235	14.1821	0	55	0	45	36.0785	50
AGAP003938-RA |protein_coding|2R:46554946:46556602:-1|	-6.14177	-41.258	1	0.0324192	1	0.104893	0	6	1	4	5.15726	3.07089	0	1	0	0	0.125	0.5
AGAP010857-RA Sodium-dependent nutrient amino acid transporter 5|protein_coding|3L:12094775:12098504:1|	2.73066	1.26235	1	0.0324192	1	0.095889	223	223	145	145	176.868	112.976	340	340	277	277	223.27	308.5
AGAP010473-RB Pleckstrin-like proteiny domain-containing family G member 5|protein_coding|3L:4115542:4143720:1|	3.92524	2.63439	1	0.0325368	1	0.0664606	0	63	0	51	34.572	31.7178	0	135	0	114	91.0762	124.5
AGAP006745-RA |protein_coding|2L:37706862:37710190:1|	3.45976	1.91974	1	0.0327943	1	0.00221297	158	1275	49	397	841.858	641.952	301	2135	269	2307	1616.15	2221
AGAP013420-RA |protein_coding|2R:49286768:49287680:1|	1.57234	-1.32842	1	0.0329355	1	0.904799	177	177	50	50	136.984	89.6751	140	140	142	142	103.118	141
AGAP001706-RA |protein_coding|2R:8829882:8831817:1|	1.52772	-1.59487	1	0.0330059	1	0.360921	219	219	173	173	198.064	111.277	177	177	163	163	124.188	170
AGAP003886-RA |protein_coding|2R:45542142:45551123:-1|	3.33335	1.945	1	0.0330059	1	0.00268799	423	1527	252	628	960.759	768.145	630	2593	681	2528	1868.68	2560.5
AGAP007226-RA |protein_coding|2L:44412534:44412731:-1|	-1.08033	-2.07097	1	0.0338087	1	0.193058	16015	16017	984	984	11648.6	8107.31	10260	10263	4746	4746	5624.71	7504.5
AGAP028716-RA |pseudogene|2R:34397905:34400549:-1|	2.59282	1.21157	1	0.0338618	1	0.165656	356	356	228	228	280.333	180.112	471	471	463	463	339.642	467
AGAP004434-RA Pcaf: histone acetyltransferase|protein_coding|2R:55991218:55994644:-1|	2.46097	1.14979	1	0.0338723	1	0.149858	958	958	730	730	752.581	483.956	1228	1228	1154	1154	865.311	1191
AGAP008864-RA |protein_coding|3R:19933650:19939120:-1|	3.70485	1.70858	1	0.0338723	1	0.038977	308	308	96	96	242.964	155.877	684	684	471	471	415.124	577.5
AGAP001774-RA Allatostatin receptor|protein_coding|2R:10041418:10061319:1|	-1.09949	-2.31835	1	0.0338766	1	0.109027	18	27	4	10	20.9986	13.7437	10	14	9	11	9.05756	12.5
AGAP001795-RA mortality factor 4-like protein 1|protein_coding|2R:10529935:10531440:1|	1.74569	-1.2612	1	0.0340319	1	0.823135	1497	1497	573	573	1217.86	756.72	1286	1286	1356	1356	965.632	1321
AGAP002993-RA |protein_coding|2R:30668927:30670840:-1|	5.36323	4.74352	1	0.0340319	1	0.00441482	1286	1286	8	8	525.654	643.083	4145	4145	2753	2753	2493.45	3449
AGAP006084-RA |protein_coding|2L:26265313:26267021:1|	3.03976	1.60928	1	0.0344171	1	0.0838883	371	371	140	140	255.621	187.186	630	630	508	508	411.367	569
AGAP003439-RG |protein_coding|2R:37724793:37762416:-1|	1.78823	-1.3197	1	0.0344248	1	0.921521	534	551	311	314	478.183	279.047	485	502	484	496	362.342	499
AGAP004149-RA |protein_coding|2R:50746527:50748439:-1|	-1.14629	-3.17798	1	0.0345256	0.0670136	3.87362e-05	111	111	102	102	114.656	56.7412	46	46	53	53	36.0782	49.5
AGAP011785-RA CLIPE6: CLIP-domain serine protease|protein_coding|3L:33261460:33262654:-1|	1.0112	-1.94959	1	0.0346328	1	0.273513	121	121	46	46	89.4429	61.313	50	50	74	74	45.8778	62
AGAP010689-RA |protein_coding|3L:8564138:8601868:1|	1.2506	-1.99891	1	0.0347019	1	0.240785	83	83	30	30	78.398	42.3798	45	45	61	61	39.2204	53
AGAP010485-RA dopamine beta-monooxygenase|protein_coding|3L:4764391:4783010:-1|	1.73555	-1.35192	1	0.0348104	1	1	203	206	144	144	178.746	104.578	192	198	162	165	132.217	181.5
AGAP002552-RA glucose dehydrogenase (acceptor)|protein_coding|2R:22718447:22723370:1|	-1.25168	-3.54837	1	0.0353013	4.59666e-06	4.24046e-09	333	333	294	294	349.423	169.603	157	157	114	114	98.4742	135.5
AGAP012818-RA |protein_coding|UNKN:31394884:31395776:1|	-1.62785	-4.76663	1	0.0353013	1.73179e-39	2.91057e-42	619	1564	187	558	1716.36	796.833	174	446	196	533	360.078	489.5
AGAP005236-RA solute carrier family 50 (sugar transporter)|protein_coding|2L:12692890:12697320:-1|	2.09418	-1.08843	1	0.0355904	1	0.370855	1647	1647	556	556	1375.79	833.022	1834	1834	1655	1655	1264.01	1744.5
AGAP011828-RA cathepsin L|protein_coding|3L:33872056:33877105:1|	2.77445	1.89441	1	0.0355904	1	0.0104001	14314	14314	3273	3273	8346.24	7206.83	19534	19534	20456	20456	15811.2	19995
AGAP008382-RA nuclear receptor subfamily 2 group C|protein_coding|3R:10154483:10162481:-1|	2.67475	1.20143	1	0.0356235	1	0.053068	922	922	622	622	755.726	466.212	1251	1251	1243	1243	907.948	1247
AGAP007051-RA Piopio protein|protein_coding|2L:41835038:41874573:-1|	2.73296	1.40429	1	0.0356722	1	0.0185294	2380	2380	957	957	1706.72	1200.16	3366	3366	3194	3194	2396.73	3280
AGAP002329-RA carnitine O-octanoyltransferase|protein_coding|2R:19947532:19951883:-1|	3.33352	1.93489	1	0.0357944	1	0.0014696	2139	2139	730	730	1362.16	1076.19	3548	3548	3627	3627	2635.63	3587.5
AGAP006254-RA polypeptide N-acetylglucosaminyltransferase|protein_coding|2L:28624363:28643664:-1|	2.87723	1.63181	1	0.0358263	1	0.00651043	3775	4371	2991	3294	2893.21	2201.6	5502	6576	5271	6093	4721.15	6334.5
AGAP001484-RA AP-3 complex subunit mu|protein_coding|2R:5426952:5429009:-1|	2.6973	1.16895	1	0.0358934	1	0.0271402	1160	1160	520	520	982.811	586.884	1630	1630	1536	1536	1148.86	1583
AGAP009943-RA DnaJ homolog subfamily A member 5|protein_coding|3R:45767293:45769254:-1|	1.77189	-1.37668	1	0.0360487	1	0.94356	822	822	490	490	738.909	416.504	767	767	709	709	536.734	738
AGAP002391-RA COEAE5O: carboxylesterase|protein_coding|2R:20888558:20898575:1|	7.7688	3.78303	1	0.0360827	1	0.0236542	458	458	222	222	339.77	231.31	2325	2325	1269	1269	1285.36	1797
AGAP011806-RA ornithine decarboxylase|protein_coding|3L:33356674:33357888:1|	-2.71664	-4.34793	1	0.0360827	1	0.138297	11801	14516	2379	3123	8481.03	7309.11	2549	3038	1937	2343	1950.59	2690.5
AGAP000184-RB malate dehydrogenase (oxaloacetate-decarboxylating)(NADP+)|protein_coding|X:3012698:3021784:1|	3.56799	2.5267	1	0.0362403	1	0.00144814	9	4772	0	1199	2540.19	2394.63	25	8648	23	8440	6418.31	8544
AGAP013091-RA |protein_coding|2R:6144546:6146226:1|	1.86132	-1.27051	1	0.0367821	1	0.779851	782	782	419	419	680.334	395.956	744	744	730	730	535.479	737
AGAP011975-RA Ufm1-specific protease 2|protein_coding|3L:35717978:35720109:1|	2.84035	1.41223	1	0.0374042	1	0.0176069	1467	1467	644	644	1082.39	740.05	2095	2095	2109	2109	1528.59	2102
AGAP002183-RA signal recognition particle subunit SRP68|protein_coding|2R:17202247:17204526:1|	2.74399	1.30848	1	0.037425	1	0.0105222	2219	2219	1238	1238	1722.67	1120.81	3038	3038	3113	3113	2254.08	3075.5
AGAP008034-RA solute carrier family 39 (zinc transporter), member 7|protein_coding|3R:4766153:4768494:-1|	2.8717	1.61305	1	0.037425	1	0.00667208	4072	4072	1718	1718	2703.95	2051.05	5965	5965	5815	5815	4361.6	5890
AGAP004426-RA |protein_coding|2R:55887720:55899600:1|	3.96794	2.32889	1	0.0375629	1	0.0149046	85	1012	16	228	626.679	509.08	194	2394	114	1646	1459.47	2020
AGAP010157-RA Ast2: allatostatin 2|protein_coding|3R:49580073:49588585:1|	1.78965	-1.2446	1	0.0381267	1	0.820704	725	856	281	304	701.894	432.767	618	757	670	792	563.951	774.5
AGAP008548-RA |protein_coding|3R:12478048:12480529:1|	3.26703	2.64751	1	0.038155	1	0.00814084	11548	11548	2082	2082	5539.66	5791.81	19679	19679	18165	18165	14666.3	18922
AGAP000943-RB chloride intracellular channel|protein_coding|X:18254537:18268004:-1|	3.78508	1.52655	1	0.0381794	0.000785886	5.81707e-07	2	46	4	56	41.9832	23.5134	7	95	4	83	64.0897	89
AGAP002810-RA 45 kDa calcium-binding protein|protein_coding|2R:27881084:27882774:-1|	8.26085	2.29849	1	0.039546	3.74207e-09	4.36138e-12	290	290	285	285	385.146	148.713	1386	1386	1071	1071	885.255	1228.5
AGAP006607-RA eIF3i: eukaryotic translation initiation factor 3 subunit I|protein_coding|2L:34691855:34693492:-1|	1.62969	-1.21733	1	0.0402102	1	0.906273	2475	13518	1274	6259	10306.4	6850.98	2168	10996	2179	11334	8466.37	11165
AGAP004880-RB L-lactate dehydrogenase|protein_coding|2L:4905326:4908734:1|	2.3196	1.4373	1	0.0402103	1	0.02679	1581	19616	343	6817	12603.6	9902.59	1950	23035	1991	22905	18115.2	22970
AGAP005079-RF guanine nucleotide-binding protein G(q) alpha subunit|protein_coding|2L:9735450:9746596:1|	4.94118	4.4785	1	0.040467	1	0.119242	0	17	0	0	6.7938	8.5	0	49	0	35	30.426	42
AGAP008303-RA splicing factor, arginine/serine-rich 7|protein_coding|3R:8749123:8752556:-1|	2.35691	1.07797	1	0.040522	1	0.100193	2438	2438	902	902	1970.89	1232.55	3018	3018	2792	2792	2124.56	2905
AGAP005773-RB guanine nucleotide-binding protein G(o) subunit alpha|protein_coding|2L:20436943:20492981:-1|	1.01789	-2.53598	1	0.0405282	1	0.239843	2	22	2	16	21.3779	11.2979	1	12	0	11	8.42986	11.5
AGAP000573-RA CLIPC4: CLIP-domain serine protease|protein_coding|X:10102158:10104455:1|	1.37837	-1.89496	1	0.0405489	1	0.00179908	109	890	24	524	857.663	451.619	82	599	92	646	452.603	622.5
AGAP000553-RA w: protein white|protein_coding|X:9874701:9884240:1|	2.94419	1.59275	1	0.0407841	1	0.145181	228	228	124	124	154.04	115.142	374	374	304	304	245.347	339
AGAP003831-RA |protein_coding|2R:44192743:44197614:-1|	1.90505	-1.20105	1	0.0408642	1	0.713687	896	896	902	902	749.333	453.269	956	956	771	771	623.898	863.5
AGAP004812-RA calcium-independent phospholipase A2|protein_coding|2L:3803320:3807311:-1|	2.59707	1.2653	1	0.0410424	1	0.0654036	1438	1438	916	916	1077.62	725.625	1965	1965	1804	1804	1363.51	1884.5
AGAP005167-RA Short chain dehydrogenase/3-oxoacyl-(acyl-carrier protein) reductase|protein_coding|2L:11192031:11193411:1|	3.81142	1.97726	1	0.0410424	1	0.00345457	108	108	29	29	77.0181	54.704	190	190	227	227	152.285	208.5
AGAP002579-RA |protein_coding|2R:23266440:23272082:1|	3.30473	1.95365	1	0.0414623	1	0.0040619	1522	1522	786	786	942.696	765.419	2641	2641	2418	2418	1841.7	2529.5
AGAP010386-RA Translocating chain-associated membrane protein 2|protein_coding|3L:2436355:2438695:-1|	2.48058	1.49459	1	0.0414623	1	0.0162211	12856	12856	5347	5347	8233.13	6484.98	16072	16072	16101	16101	12305.1	16086.5
AGAP011248-RA |protein_coding|3L:19997091:19999395:1|	2.66689	1.26638	1	0.0414623	1	0.0655159	957	957	479	479	745.175	483.335	1287	1287	1291	1291	943.678	1289
AGAP003801-RA |protein_coding|2R:43446359:43447522:-1|	1.59278	-1.3725	1	0.0414786	1	0.878036	218	218	83	83	176.993	110.499	169	169	183	183	128.956	176
AGAP009109-RA |protein_coding|3R:25657765:25658658:1|	2.71363	1.29347	1	0.0414786	1	0.104974	242	242	63	63	188.905	122.529	329	329	336	336	244.343	332.5
AGAP009255-RA Sorting nexin-2|protein_coding|3R:29967386:29970279:1|	3.3446	1.86067	1	0.0419038	1	0.0182288	1179	1179	431	431	768.113	593.493	2256	2256	1714	1714	1429.21	1985
AGAP008100-RA Spire|protein_coding|3R:5666799:5782835:-1|	3.71172	1.9484	1	0.0421129	1	0.00943435	10	120	7	132	85.175	60.7535	21	206	27	245	165.955	225.5
AGAP028675-RA |protein_coding|3L:23936947:23938586:-1|	1.70768	-1.39846	1	0.0421893	1	1	121	122	71	74	107.884	62.0724	118	118	94	94	77.1452	106
AGAP007076-RA |protein_coding|2L:42210099:42211811:1|	3.75696	2.5487	1	0.0427861	1	0.0442052	114	114	26	26	61.8169	57.3603	212	212	219	219	157.553	215.5
AGAP011706-RA RpL27a: 60S ribosomal protein L27a|protein_coding|3L:31717156:31718932:-1|	1.39269	-1.10578	1	0.043186	1	0.0023037	109115	109115	47873	47873	70367.1	55551.1	74043	74043	80688	80688	63635.7	77365.5
AGAP028557-RA |protein_coding|3R:15976409:15977813:-1|	3.83204	2.43303	1	0.0433736	1	0.00720925	3231	3231	519	519	1900.21	1623.68	7255	7255	5189	5189	4623.26	6222
AGAP005609-RA ADP-ribosylation factor GTPase-activating protein 2/3|protein_coding|2L:17833846:17837159:1|	12.5	12.4136	1	0.0439998	1	0.00214713	0	2	0	0	0.75	1	0	10	0	15	9.31017	12.5
AGAP001053-RG |protein_coding|X:21343453:21367564:1|	1.45148	-1.53331	1	0.0452876	1	0.106296	0	9937	0	3557	8338.04	5045.88	0	8101	0	6547	5437.92	7324
AGAP028140-RA |protein_coding|3R:12410488:12412183:-1|	3.85315	1.78604	1	0.0452876	1	0.0167446	61	61	42	42	48.3927	31.0136	142	143	94	96	86.4316	119.5
AGAP008537-RA homocysteine S-methyltransferase|protein_coding|3R:12141065:12147108:1|	4.83095	4.27686	1	0.0463052	1	0.00470919	0	769	0	0	312.823	384.5	0	2175	2	1540	1337.9	1857.5
AGAP028169-RA |protein_coding|3R:3441807:3443334:-1|	1.66861	-1.25852	1	0.046457	1	1	283	283	122	122	221.641	143.233	237	237	241	241	176.112	239
AGAP009823-RA |protein_coding|3R:43805221:43816144:1|	2.99918	1.30108	1	0.0464918	0	0	4680	4680	3892	3892	4108.57	2373.99	7251	7251	6989	6989	5345.58	7120
AGAP004373-RB Elongation of very long chain fatty acids protein 1|protein_coding|2R:55444389:55461284:1|	190.75	172.684	1	0.0466864	1	0.00790637	0	4	0	0	1.63352	2	0	271	0	492	282.083	381.5
AGAP003439-RD |protein_coding|2R:37757913:37763179:-1|	1.76506	-1.26328	1	0.0469233	1	0.982031	214	219	141	141	181.131	111.045	211	215	173	177	143.381	196
AGAP009668-RA lysosomal-associated membrane protein 1/2|protein_coding|3R:38042093:38046611:-1|	2.69033	1.63768	1	0.0469551	1	0.0166442	8523	8523	2371	2371	5344.1	4293.33	12334	12334	10767	10767	8751.92	11550.5
AGAP004890-RA ribose-phosphate pyrophosphokinase|protein_coding|2L:4976558:4986660:1|	3.26956	1.90303	1	0.0471776	1	0.00763368	69	1341	24	558	841.604	674.555	122	2374	114	2037	1601.59	2205.5
AGAP005071-RB calcium release-activated calcium channel protein 1|protein_coding|2L:9486328:9489224:-1|	1.10955	-1.74153	1	0.0472228	1	0.688647	113	509	36	191	363.713	256.86	82	278	67	292	208.847	285
AGAP003066-RA CYP304B1: cytochrome P450|protein_coding|2R:31949427:31951489:-1|	3.41399	2.1485	1	0.0475944	1	0.00304793	2841	2841	557	557	1653.98	1427.36	5235	5235	4511	4511	3553.56	4873
AGAP004510-RA Innexin inx2|protein_coding|2R:57204914:57208537:1|	2.59977	1.80753	1	0.0475944	1	0.0223944	17172	17172	8560	8560	9805.31	8645.39	22657	22657	22295	22295	17723.4	22476
AGAP009466-RH |protein_coding|3R:33985714:34000999:1|	3.83058	1.49357	1	0.0475944	0.000414277	3.15279e-07	0	135	0	174	128.831	68.7885	0	292	0	235	192.418	263.5
AGAP001717-RA |protein_coding|2R:8908700:8909248:-1|	-1.71416	-3.0932	1	0.0479272	1	0.348995	1813	1813	150	150	1205.34	912.792	521	521	544	544	389.674	532.5
AGAP007645-RA |protein_coding|2L:48630243:48635984:-1|	41.1248	9.73817	1	0.0479749	1	0.0109594	308	308	1320	1320	495.145	159.101	8695	8695	4391	4391	4821.81	6543
AGAP000830-RA CASPS7: short caspase 7|protein_coding|X:15367594:15371384:-1|	2.68849	1.3124	1	0.0482197	1	0.118235	679	679	210	210	505.769	342.757	1003	1003	840	840	663.769	921.5
AGAP003220-RB |protein_coding|2R:34013530:34016296:-1|	3.14654	1.71281	1	0.048352	1	0.083213	52	87	24	39	58.8131	44.0166	91	138	78	139	100.736	138.5
AGAP006608-RA |protein_coding|2L:34695234:34698821:1|	2.56858	1.23503	1	0.0499405	1	0.152804	83	588	59	348	449.725	297.051	106	767	115	759	555.423	763
AGAP007713-RA solute carrier family 39 (zinc transporter), member 11|protein_coding|2L:49196307:49198404:1|	3.4887	1.46121	1	0.0500959	1	0.000930669	31	238	26	162	209.099	120.819	78	484	53	359	305.537	421.5
AGAP003685-RA |protein_coding|2R:41950997:41954101:-1|	7.02449	5.94393	1	0.0501971	1	0.0188251	1194	1194	68	68	513.288	597.623	5419	5419	2977	2977	3050.95	4198
AGAP010232-RB all-trans-retinol dehydrogenase (NAD+)|protein_coding|3R:51314284:51322930:1|	1.19085	-2.27491	1	0.0502181	1	0.159812	3	73	7	82	73.5036	37.3682	2	52	0	37	32.3105	44.5
AGAP003474-RA |protein_coding|2R:38108202:38109061:1|	-1.33487	-2.86887	1	0.0502842	1	0.1236	17	17	7	7	13.7123	8.67663	6	6	7	7	4.77968	6.5
AGAP003738-RA |protein_coding|2R:42793220:42805338:-1|	1.61649	-1.52329	1	0.0503788	1	0.53894	392	392	580	580	358.448	198.887	316	316	327	327	235.312	321.5
AGAP005609-RB ADP-ribosylation factor GTPase-activating protein 2/3|protein_coding|2L:17833846:17837159:1|	2.71132	1.397	1	0.0505615	1	0.0276206	182	2089	122	1008	1488.56	1053.18	266	2966	275	2745	2079.53	2855.5
AGAP006525-RA |protein_coding|2L:33843664:33844981:-1|	3.26519	1.77572	1	0.0506194	1	0.0319702	39	39	15	15	26.4034	19.7538	68	68	61	61	46.885	64.5
AGAP008796-RA |protein_coding|3R:17956228:17958817:1|	2.50418	1.1377	1	0.0506485	1	0.17739	601	601	413	413	485.326	303.892	803	803	719	719	552.156	761
AGAP000267-RA |protein_coding|X:4953448:4957565:1|	1.46169	-1.72222	1	0.0506888	1	0.0949612	330	330	187	187	308.921	167.615	249	249	241	241	179.374	245
AGAP011329-RA acetyl-CoA C-acetyltransferase|protein_coding|3L:21118672:21119913:1|	1.70739	-1.18495	1	0.0506888	1	0.762861	5364	5364	1803	1803	4032.71	2710.86	4634	4634	4623	4623	3403.28	4628.5
AGAP006552-RA |protein_coding|2L:34120726:34121072:-1|	-2.05701	-5.00978	1	0.0507533	1	0.144199	10	10	2	2	9.43612	5.14253	1	1	4	4	1.88354	2.5
AGAP010823-RA |protein_coding|3L:11443685:11449916:1|	3.49104	2.16977	1	0.0513081	1	0.00732301	1171	1283	217	239	753.703	644.793	2267	2493	1822	2009	1635.37	2251
AGAP000448-RA solute carrier family 25 (mitochondrial ornithine transporter) member 2/15|protein_coding|X:7854021:7855721:-1|	1.38294	-1.4939	1	0.0517674	1	0.941588	774	779	314	315	596.178	393.364	499	499	585	589	399.076	544
AGAP013327-RA HPX15: heme peroxidase 15|protein_coding|3L:10786057:10788017:1|	4.36631	3.78002	1	0.0526853	1	0.000691459	944	944	23	23	395.887	472.253	2131	2131	1993	1993	1496.46	2062
AGAP003677-RA |protein_coding|2R:41820136:41820877:1|	1.46625	-1.53834	1	0.0526968	1	0.512209	68	69	18	18	57.4334	35.1235	49	52	50	51	37.3347	51.5
AGAP005214-RA |protein_coding|2L:12377485:12378549:-1|	15	14.0888	1	0.0528879	1	0.046315	1	1	0	0	0.375	0.5	5	10	3	5	5.28331	7.5
AGAP012838-RA |protein_coding|UNKN:33265988:33266657:-1|	-1.1004	-3.0969	1	0.0528879	6.9599e-10	8.59246e-13	978	1102	278	287	1160.18	560.656	416	467	493	552	374.625	509.5
AGAP001211-RA Ras-related protein Rab-8A|protein_coding|2R:1585468:1589997:1|	2.61947	1.17648	1	0.0529544	1	0.00190541	4010	4010	3122	3122	3325.31	2030.57	5409	5409	5229	5229	3912.16	5319
AGAP002212-RA |protein_coding|2R:17618864:17653542:1|	3.73911	1.95353	1	0.0529544	1	0.081076	191	191	103	103	132.844	96.547	434	434	288	288	259.514	361
AGAP003278-RA 7SK snRNA methylphosphate capping enzyme|protein_coding|2R:34796102:34797178:1|	1.28227	-2.08334	1	0.0532135	1	0.0632077	153	153	75	75	150.78	77.9868	110	110	90	90	72.374	100
AGAP009595-RA sodium/potassium-transporting ATPase subunit beta|protein_coding|3R:36755388:36771781:1|	1.44976	-1.61283	1	0.0534776	1	0.409758	5756	5756	3627	3627	4994.39	2921.87	4970	4970	3502	3502	3096.67	4236
AGAP006132-RA ganglioside-induced differentiation-associated-protein 1|protein_coding|2L:27044544:27046451:-1|	1.20024	-2.26702	1	0.0538607	1	0.00214471	632	632	306	306	633.812	321.187	434	434	337	337	279.58	385.5
AGAP007788-RB E3 ubiquitin-protein ligase RNF31|protein_coding|3R:841587:851211:-1|	1.1131	-1.72813	1	0.0538607	1	0.721246	10	2826	4	4263	1993.19	1424.85	15	1603	7	1569	1153.38	1586
AGAP007366-RB |protein_coding|2L:46087774:46089334:-1|	1.33443	-1.45992	1	0.054479	1	0.965787	556	3904	59	1097	2796.59	1969.38	388	2695	360	2561	1915.57	2628
AGAP001004-RA TOLL1A: TOLL-like receptor 1A|protein_coding|X:19057427:19061021:-1|	3.31167	1.97358	1	0.0545968	1	0.0268453	351	351	226	226	216.249	176.799	586	586	585	585	426.784	585.5
AGAP005571-RA |protein_coding|2L:17328861:17330699:-1|	1.66984	-1.31773	1	0.0550874	1	0.959162	157	157	79	79	127.451	79.6482	149	149	117	117	96.7201	133
AGAP005503-RA dehydrogenase/reductase SDR family member 11 precursor|protein_coding|2L:16249592:16250425:1|	1.56379	-1.31501	1	0.0556605	1	1	519	519	100	100	391.556	262.183	448	448	372	372	297.76	410
AGAP000393-RA Trimeric intracellular cation channel type B|protein_coding|X:7194306:7195884:1|	1.39814	-1.30541	1	0.0562035	1	0.895285	1506	10980	392	2953	7569.49	5547.01	1175	8205	1011	7306	5798.57	7755.5
AGAP001023-RA myofilin variant B|protein_coding|X:19654476:19663046:-1|	1.57186	-1.21657	1	0.0562035	1	1	1968	8913	454	3026	6402.19	4504.87	1635	7675	1358	6487	5262.48	7081
AGAP003871-RB |protein_coding|2R:44788729:44790058:1|	-2.74537	-6.79145	1	0.0564383	1	0.166591	0	8	0	7	7.67417	4.11805	0	0	0	3	1.12998	1.5
AGAP003980-RA vacuolar protein sorting-associated protein 45|protein_coding|2R:47467067:47469414:1|	2.75426	1.21221	1	0.0565572	1	0.0514996	605	605	398	398	503.502	306.071	838	838	848	848	610.351	843
AGAP003904-RB AIF-like mitochondrial oxidoreductase (Nfrl)|protein_coding|2R:45770628:45774047:1|	9.94606	2.68017	1	0.0565677	6.78794e-10	8.39053e-13	106	584	138	861	822.299	299.867	538	2720	628	3245	2203.9	2982.5
AGAP006362-RA |protein_coding|2L:30497705:30499308:1|	9.75909	6.19497	1	0.0567917	1	0.051857	55	55	16	16	31.3039	27.7178	362	362	179	179	193.927	270.5
AGAP000726-RA |protein_coding|X:13162864:13169057:-1|	1.57422	-1.30897	1	0.0573036	1	1	738	738	446	446	557.175	372.564	629	629	544	544	425.66	586.5
AGAP003758-RA |protein_coding|2R:43091597:43093330:-1|	3.27956	1.85501	1	0.0573036	1	0.0204847	433	433	125	125	279.95	218.169	701	701	730	730	519.308	715.5
AGAP001272-RB |protein_coding|2R:2161807:2167475:-1|	3.94381	2.63342	1	0.0573331	1	0.00777584	60	834	4	221	451.358	418.758	187	1894	114	1409	1188.61	1651.5
AGAP002161-RB RAC serine/threonine-protein kinase|protein_coding|2R:16612353:16635610:1|	4.95918	4.42856	1	0.0577977	1	0.0241074	0	49	0	0	20.1114	24.5	5	111	3	132	89.0645	121.5
AGAP008457-RA CPLCG13: cuticular protein CPLCG family (CPLCG13)|protein_coding|3R:10893264:10893933:1|	-1.07631	-2.86513	1	0.0577977	1	0.295409	18	22	8	9	21.629	11.3013	10	15	6	6	7.54905	10.5
AGAP009869-RA CPR74: cuticular protein RR-1 family 74|protein_coding|3R:44599530:44600220:-1|	-1.51888	-2.75582	1	0.0583358	1	0.398133	553	553	54	54	367.477	278.714	215	215	152	152	133.346	183.5
AGAP005384-RA phosphatidylinositol transfer protein SEC14|protein_coding|2L:14840357:14841421:-1|	2.83594	2.12516	1	0.0584157	1	0.019435	15486	15498	2050	2050	8238.59	7790.55	21531	21540	22640	22647	17508.3	22093.5
AGAP006478-RA Synaptic vesicle membrane protein VAT-1 homolog-like|protein_coding|2L:32768708:32813149:1|	3.24937	2.15109	1	0.059381	1	0.0110868	5458	5458	1136	1136	3143.47	2742.99	9999	9999	7827	7827	6761.88	8913
AGAP006120-RA |protein_coding|2L:26960296:26995338:-1|	3.19479	1.85091	1	0.0594246	1	0.0197758	665	665	352	352	418.125	334.764	1135	1135	1004	1004	773.91	1069.5
AGAP009922-RA salivary purine nucleosidase|protein_coding|3R:45326024:45327259:-1|	1.49391	-1.48738	1	0.0594246	1	0.890279	357	357	124	124	290.49	180.733	326	326	214	214	195.304	270
AGAP028640-RA |protein_coding|3L:40896143:40898717:-1|	2.73786	1.39218	1	0.0594246	1	0.0188636	2175	2227	1096	1132	1613.13	1123.14	3039	3110	2963	3040	2245.78	3075
AGAP004407-RA lectin, mannose-binding 2|protein_coding|2R:55811304:55813585:1|	2.49808	1.12872	1	0.059459	1	0.0429746	2247	2247	1283	1283	1839.7	1136.27	2898	2898	2779	2779	2076.5	2838.5
AGAP011409-RA |protein_coding|3L:23904418:23905639:-1|	1.51618	-1.63995	1	0.0598528	1	0.441512	145	149	78	78	138.865	75.8486	108	112	116	118	84.6764	115
AGAP009493-RA alpha9: nicotinic acetylcholine receptor subunit alpha 9|protein_coding|3R:34721510:34725375:-1|	1.41415	-1.41526	1	0.0599124	1	1	2888	2888	802	802	2113.08	1457.06	2210	2210	1911	1911	1493.06	2060.5
AGAP001230-RA |protein_coding|2R:1685512:1692091:1|	1.00289	-1.40938	1	0.0608725	1	0.000685438	91040	91040	49987	49987	52896.9	46092.2	44032	44032	48419	48419	37532	46225.5
AGAP006851-RA CPR44: cuticular protein RR-1 family 44|protein_coding|2L:39195928:39196317:1|	294.217	5.37568	1	0.0610875	0.904453	0.000440766	0	0	1	1	2.01275	0.0509828	17	18	10	12	10.8199	15
AGAP001412-RA hedgehog|protein_coding|2R:4523318:4543046:1|	2.83682	1.25696	1	0.0612164	1	0.00190755	258	258	137	137	215.243	130.78	370	370	372	372	270.552	371
AGAP004270-RA hexosaminidase|protein_coding|2R:53509170:53511709:-1|	1.36569	-1.4707	1	0.0613405	1	0.982456	1127	1127	541	541	826.446	568.579	833	833	720	720	561.942	776.5
AGAP001413-RA |protein_coding|2R:4546478:4559023:1|	1.66991	-1.41907	1	0.0616584	1	0.958806	110	110	80	80	96.4669	55.9911	91	91	96	96	67.9792	93.5
AGAP009651-RA CD63 antigen|protein_coding|3R:37621581:37624684:1|	1.67781	-1.41735	1	0.0616584	1	0.379483	4766	4766	1693	1693	4205.67	2418.03	4110	4110	4004	4004	2967.27	4057
AGAP008177-RA |protein_coding|3R:6394644:6395786:1|	1.49951	-1.23121	1	0.0618302	1	0.98056	12108	12108	3362	3362	8479.73	6122	9152	9152	9208	9208	6887.3	9180
AGAP008922-RA |protein_coding|3R:21037448:21038103:-1|	1.50167	-1.66934	1	0.062408	1	0.0327034	4398	4398	1019	1019	4081.4	2234.18	3595	3595	3115	3115	2444.92	3355
AGAP013486-RA |protein_coding|2R:21901266:21903188:-1|	6.78491	5.54557	1	0.062865	1	0.0477325	73	73	5	5	32.3004	36.5517	321	321	175	175	179.124	248
AGAP005287-RA |protein_coding|2L:13667398:13672489:-1|	2.99969	1.64594	1	0.0632787	1	0.00979957	1891	1891	996	996	1263.66	952.097	2972	2972	2740	2740	2079.91	2856
AGAP002791-RB tRNA-dihydrouridine synthase 4|protein_coding|2R:27319131:27321709:-1|	12	11.5897	1	0.063707	1	0.0945135	1	4	0	0	1.50833	2	2	33	2	15	17.4811	24
AGAP008563-RA T-box protein H15|protein_coding|3R:12783370:12846012:1|	2.60838	1.28027	1	0.063707	1	0.175245	404	404	216	216	303.782	204.15	550	550	515	515	388.924	532.5
AGAP008843-RA AQP1: aquaporin|protein_coding|3R:19357918:19377792:1|	-1.02038	-2.2245	1	0.063707	1	0.160335	12	34	8	20	28.5413	17.3464	6	13	3	21	12.8304	17
AGAP002740-RB FAD synthetase|protein_coding|2R:26443365:26444507:-1|	1.50378	-1.6246	1	0.0648349	1	0.655651	9	54	1	27	49.0209	27.5972	6	38	7	45	30.174	41.5
AGAP005572-RA |protein_coding|2L:17331178:17333092:-1|	1.89698	-1.19489	1	0.0650515	1	0.804666	334	334	182	182	278.327	169.216	351	351	291	291	232.931	321
AGAP009724-RA geranylgeranyl transferase type-2 subunit alpha|protein_coding|3R:41532588:41534344:-1|	2.69761	1.1979	1	0.0650515	1	0.0707326	559	559	267	267	463.141	282.843	762	762	764	764	554.797	763
AGAP008252-RA Protein of unknown function, DUF255 family|protein_coding|3R:7902577:7905530:-1|	2.73956	1.33028	1	0.0651503	1	0.0908958	955	955	582	582	717.592	482.012	1467	1467	1174	1174	954.598	1320.5
AGAP011384-RA |protein_coding|3L:23006988:23061872:-1|	3.60725	2.7339	1	0.0651503	1	0.00374382	882	4210	248	1399	2081.75	2110.61	1912	8175	1458	7052	5691.3	7613.5
AGAP012490-RA |protein_coding|UNKN:7152636:7153533:1|	#DIV/0!	#DIV/0!	1	0.0651503	1	0.00589692	0	0	0	0	0	0	0	7	0	4	4.02661	5.5
AGAP009375-RA CYP9M2: cytochrome P450|protein_coding|3R:31847940:31848707:-1|	1.26576	-1.57614	1	0.0651981	1	0.892421	1452	1452	246	246	1062.83	732.369	879	879	975	975	674.323	927
AGAP004018-RB |protein_coding|2R:47887680:47910298:-1|	3.05154	1.69767	1	0.0659616	1	0.0254032	153	715	60	427	470.045	360.146	236	1123	219	1075	797.981	1099
AGAP001025-RA protein msta, isoform A|protein_coding|X:19714751:19718165:-1|	1.41359	-1.44593	1	0.068272	1	1	1244	1244	513	513	932.403	627.835	833	833	942	942	644.846	887.5
AGAP003285-RA F-box and leucine-rich repeat protein 7|protein_coding|2R:35056128:35058971:1|	3.15601	1.78635	1	0.068272	1	0.0345897	376	427	175	209	275.687	215.145	610	684	579	674	492.474	679
AGAP011754-RA Cu2+-exporting ATPase|protein_coding|3L:32930392:32935636:-1|	3.23966	1.95207	1	0.0682855	1	0.00556975	1941	1941	995	995	1181.79	975.875	3342	3342	2981	2981	2306.94	3161.5
AGAP006644-RA |protein_coding|2L:35564225:35566342:-1|	2.61111	1.3047	1	0.0686475	1	0.055994	2043	2043	969	969	1500.24	1030.6	2901	2901	2481	2481	1957.36	2691
AGAP002288-RA hydroxymethylglutaryl-CoA reductase (NADPH)|protein_coding|2R:18593418:18610386:-1|	4.66313	3.09246	1	0.0692623	1	0.020177	862	862	252	252	471.426	432.864	2485	2485	1552	1552	1457.86	2018.5
AGAP003141-RB Insulin-related peptide binding protein|protein_coding|2R:33183329:33200001:-1|	3.45669	2.19244	1	0.0692623	1	0.0268891	127	381	30	90	219.248	191.658	268	729	224	596	480.688	662.5
AGAP007886-RC |protein_coding|3R:2472343:2495188:-1|	2.69535	1.24511	1	0.0693572	1	0.10734	102	940	22	296	741.294	474.892	185	1429	134	1131	922.994	1280
AGAP008878-RA defense protein|protein_coding|3R:20239217:20243761:-1|	-1.23447	-3.70342	1	0.0694616	0.00135751	9.71733e-07	1323	1323	612	612	1450.07	674.019	668	668	424	424	391.548	546
AGAP012636-RA |protein_coding|UNKN:21914055:21915165:-1|	1.52096	-1.70057	1	0.06977	1	0.351595	582	745	235	282	708.932	378.052	490	636	423	514	416.88	575
AGAP001061-RB |protein_coding|X:22104915:22212120:-1|	4.94752	3.90591	1	0.0697969	1	0.0127137	6	1308	1	235	598.582	655.176	32	3973	10	2510	2338.01	3241.5
AGAP028009-RA |protein_coding|3L:3976103:3976687:1|	3.68428	1.93874	1	0.0697969	1	0.00237599	2642	2642	324	324	1878.55	1332.01	4405	4405	5410	5410	3642.02	4907.5
AGAP008769-RA very long chain acyl-CoA dehydrogenase|protein_coding|3R:17366324:17369142:-1|	3.88444	2.4369	1	0.0699104	1	0.00192071	2210	2210	635	635	1302.97	1110.58	3937	3937	4691	4691	3175.21	4314
AGAP008048-RA |protein_coding|3R:4857721:4860656:-1|	2.88403	1.5177	1	0.0700794	1	0.0542442	614	614	239	239	427.026	309.636	893	893	893	893	648.099	893
AGAP011475-RA Envelysin|protein_coding|3L:25017939:25037487:1|	3.34053	2.51759	1	0.0701331	1	0.00771925	5719	5719	361	361	2891.47	2868.7	10257	10257	8909	8909	7279.54	9583
AGAP003804-RA |protein_coding|2R:43474677:43476427:-1|	3.15088	1.69331	1	0.0704704	1	0.00487568	36	36	19	19	24.6457	18.2489	56	56	59	59	41.7329	57.5
AGAP007391-RA Coenzyme Q10 homolog B (S. cerevisiae)|protein_coding|2L:46280486:46282128:1|	1.55206	-1.61916	1	0.0705357	0.371472	0.000192672	2874	2874	1471	1471	2661.51	1458.38	2261	2261	2266	2266	1643.76	2263.5
AGAP011147-RA ATP-dependent RNA helicase DDX56/DBP9|protein_coding|3L:17978069:17980350:1|	1.96622	-1.1954	1	0.0705357	1	0.593992	647	946	367	517	815.661	478.837	622	967	601	916	682.335	941.5
AGAP006006-RA CPR104: cuticular protein RR-1 family 104|protein_coding|2L:24635609:24636143:-1|	-1.30072	-3.91146	1	0.0716932	0.000428693	3.25508e-07	416	416	80	80	459.762	212.017	198	198	128	128	117.542	163
AGAP001153-RA Polymerase delta-interacting protein 2|protein_coding|2R:626498:628360:-1|	1.63313	-1.53984	1	0.0717376	1	0.205911	1971	1971	1133	1133	1827.38	999.615	1672	1672	1593	1593	1186.74	1632.5
AGAP012985-RA GPROP4: long wavelength sensitive opsin 4|protein_coding|2R:671584:672932:-1|	1.25985	-2.1144	1	0.0720284	0.00292331	2.00227e-06	1450	3397	896	1858	3336.25	1727.98	1020	2366	826	1988	1577.87	2177
AGAP001870-RA solute carrier family 7 (L-type amino acid transporter), member 9|protein_coding|2R:11703669:11716697:-1|	1.52398	-1.36823	1	0.07393	1	1	1408	1408	539	539	1066.57	710.64	1227	1227	939	939	779.531	1083
AGAP011847-RA |protein_coding|3L:33990326:33995358:-1|	1.8982	-1.25026	1	0.07393	1	0.767028	507	507	201	201	440.951	256.822	520	520	455	455	352.688	487.5
AGAP005986-RA fatty acyl-CoA reductase 2|protein_coding|2L:24529791:24531860:1|	3.54883	2.37141	1	0.0744614	1	0.00212864	2948	2948	567	567	1636.78	1480.06	5103	5103	5402	5402	3881.49	5252.5
AGAP009147-RA forkhead box protein G|protein_coding|3R:27561995:27563272:1|	1.72106	-1.33816	1	0.0745533	1	1	124	124	67	67	106.254	63.0424	110	110	107	107	79.4034	108.5
AGAP000985-RA ARP2 actin-related protein 2 homolog|protein_coding|X:18918716:18924434:1|	3.01077	1.25424	1	0.0746626	1	0.00282209	1446	1446	698	698	1276.45	732.371	2412	2412	1998	1998	1600.97	2205
AGAP004648-RA homeobox protein HoxA/B2|protein_coding|2R:59327241:59362060:1|	3.16449	1.81939	1	0.0746833	1	0.1221	138	138	81	81	88.1817	69.6796	241	241	200	200	160.437	220.5
AGAP002727-RA |protein_coding|2R:26285372:26286453:1|	1.39292	-1.84937	1	0.0748386	1	0.0806864	218	218	90	90	208.098	110.918	151	151	158	158	112.523	154.5
AGAP011215-RA Acyl-coenzyme A oxidase|protein_coding|3L:19435987:19438248:1|	5.40086	4.21757	1	0.0748386	1	0.00494515	399	399	60	60	188.753	200.061	907	907	1254	1254	796.077	1080.5
AGAP002907-RA |protein_coding|2R:29144632:29146768:1|	5.31831	3.95306	1	0.07571	1	0.0638406	91	91	15	15	44.4875	45.6912	307	307	179	179	175.862	243
AGAP001613-RA |protein_coding|2R:6816114:6818154:-1|	2.29227	1.1067	1	0.076066	1	0.0718063	4763	4763	2209	2209	3682.12	2407.88	5683	5683	5356	5356	4075	5519.5
AGAP009003-RA |protein_coding|3R:23162211:23169851:1|	4.18777	3.47217	1	0.0767718	1	0.00153562	421	520	41	55	228.737	260.401	847	1060	884	1121	794.214	1090.5
AGAP012933-RA |protein_coding|UNKN:40598472:40599604:-1|	1.65363	-1.47858	1	0.0772248	1	0.881978	127	142	59	63	130.21	72.2653	105	120	103	119	88.0644	119.5
AGAP004448-RB segment polarity protein dishevelled|protein_coding|2R:56338579:56343473:-1|	2.97112	1.50974	1	0.0773631	1	0.0603406	223	820	101	415	586.525	413.48	321	1382	272	1075	885.502	1228.5
AGAP009337-RA |protein_coding|3R:31535924:31538209:1|	1.61823	-1.27655	1	0.0773631	1	1	352	352	212	212	266.919	177.973	302	302	274	274	209.094	288
AGAP007131-RA AP-2 complex subunit mu-1|protein_coding|2L:43139088:43142599:1|	2.51228	1.3024	1	0.0778657	1	0.040909	3965	3965	2201	2201	2832.62	2000.17	5306	5306	4744	4744	3689.19	5025
AGAP005381-RC hexosaminidase|protein_coding|2L:14832803:14835786:-1|	3.26534	1.88568	1	0.0779225	1	0.00397937	146	1438	59	485	912.214	723.508	181	2315	194	2410	1720.14	2362.5
AGAP002617-RA |protein_coding|2R:24239416:24240831:1|	2.94438	1.39097	1	0.0786487	1	0.0240716	934	934	338	338	729.374	471.746	1333	1333	1445	1445	1014.53	1389
AGAP012189-RA abhydrolase domain-containing protein 12|protein_coding|3L:38539822:38542689:1|	1.70011	-1.42117	1	0.0786487	1	1	3525	3525	1909	1909	3124.27	1787.82	3362	3362	2717	2717	2198.37	3039.5
AGAP002315-RA APG16L: autophagy related gene|protein_coding|2R:19231025:19232710:1|	#DIV/0!	#DIV/0!	1	0.0788664	1	0.0535002	0	0	0	0	0	0	3	12	0	5	5.91182	8.5
AGAP001161-RA GPROP6: long wavelength sensitive opsin 6|protein_coding|2R:665798:667234:-1|	1.22443	-1.21655	1	0.0791735	1	0.0764852	74393	76448	32033	32380	46932	38704.5	44157	45151	48405	49631	38577.9	47391
AGAP013349-RA |protein_coding|2R:53001700:53002893:1|	3.90831	2.90411	1	0.0792103	1	0.0336609	210	210	25	25	102.962	105.416	471	471	353	353	299.015	412
AGAP006136-RA Monocyte to macrophage differentiation factor 2|protein_coding|2L:27075872:27077455:-1|	2.62055	1.21112	1	0.0796003	1	0.195284	438	438	151	151	347.42	221.519	647	647	514	514	420.767	580.5
AGAP007309-RA succinate dehydrogenase (ubiquinone) iron-sulfur subunit|protein_coding|2L:45256867:45259724:1|	1.62853	-1.29159	1	0.0797153	1	0.000908797	12281	12281	8483	8483	9936.41	6232.32	10416	10416	9883	9883	7693.17	10149.5
AGAP005213-RD myosin XV|protein_coding|2L:12366733:12399301:-1|	3.9908	3.3544	1	0.0799801	1	0.00176345	480	2493	120	634	1087.31	1247.87	1087	5255	932	4705	3647.27	4980
AGAP001705-RA |protein_coding|2R:8809101:8824972:1|	8.91314	2.39458	1	0.0801359	0.000203137	1.60076e-07	1078	1078	1396	1396	1510.92	553.733	5740	5740	4131	4131	3618.01	4935.5
AGAP010531-RA fibrinogen-related protein 7|protein_coding|3L:5714410:5715624:-1|	3.98418	2.99365	1	0.0801454	1	0.0743485	61	61	7	7	29.7943	30.6211	126	126	118	118	89.1938	122
AGAP006624-RA valyl-tRNA synthetase|protein_coding|2L:34768062:34771115:1|	2.06028	-1.10435	1	0.080167	1	0.485829	975	975	820	820	810.899	493.138	1075	1075	957	957	734.278	1016
AGAP010387-RB Alanine-glyoxylate aminotransferase|protein_coding|3L:2444095:2447824:-1|	-1.06156	-2.62529	1	0.0808999	1	0.349498	4	54	3	45	49.5224	27.6005	1	41	0	11	18.8636	26
AGAP005320-RA U3 small nucleolar RNA-interacting protein 2|protein_coding|2L:14033559:14035128:1|	1.73962	-1.40972	1	0.081074	1	0.995659	848	848	428	428	765.487	429.692	727	727	768	768	543.007	747.5
AGAP011047-RA dsRNase|protein_coding|3L:15743938:15745275:-1|	3.80431	2.33393	1	0.081074	1	0.00482162	3741	3743	756	756	2310.36	1882.73	6303	6305	8016	8020	5392.22	7162.5
AGAP028024-RA |protein_coding|3R:3258049:3259997:-1|	2.58341	1.25754	1	0.081074	1	0.0857595	1105	1105	494	494	834.592	557.789	1463	1463	1419	1419	1049.53	1441
AGAP008103-RA |protein_coding|3R:5785552:5793809:-1|	1.21929	-1.8842	1	0.0811832	1	0.439558	7	41	4	54	35.0733	20.9138	6	33	2	18	18.6144	25.5
AGAP005047-RA Gr43: gustatory receptor 43|protein_coding|2L:8795158:8796890:-1|	16	16.1001	1	0.0813403	1	0.00582281	1	1	0	0	0.375	0.5	6	6	10	10	6.03754	8
AGAP008494-RA signal transducing adaptor molecule|protein_coding|3R:11324301:11329097:1|	3.19366	1.67553	1	0.0815277	1	0.0170831	6	102	2	95	72.2483	51.6649	13	155	9	175	121.054	165
AGAP002235-RA GATA-binding protein 4/5/6|protein_coding|2R:17971008:18005899:-1|	3.1182	1.6646	1	0.0820936	1	0.0372135	397	397	290	290	272.427	200.276	605	605	644	644	453.482	624.5
AGAP005245-RI |protein_coding|2L:12875392:12971421:1|	3.52851	1.62759	1	0.0820936	1	0.0141624	56	56	48	48	44.622	28.4823	118	118	83	83	72.6262	100.5
AGAP006508-RB Small calcium-binding mitochondrial carrier protein 3|protein_coding|2L:33177521:33185018:-1|	1.54614	-1.68898	1	0.0820936	1	0.075605	279	824	70	363	792.82	418.137	221	648	206	645	469.407	646.5
AGAP007304-RA |protein_coding|2L:45113066:45114016:-1|	-1.23721	-2.25043	1	0.0821401	1	0.46087	4380	4380	582	582	2933.2	2206.56	1632	1632	1935	1935	1303.4	1783.5
AGAP012945-RA CASPS4 protein|protein_coding|UNKN:42360548:42361063:-1|	4.8	4.24121	1	0.0821401	1	0.165921	9	10	0	0	4.15187	5	20	25	18	23	17.6089	24
AGAP005158-RA adenosine deaminase|protein_coding|2L:10768635:10770047:-1|	1.71672	-1.42455	1	0.0822331	1	1	265	265	108	108	239.448	134.559	249	249	213	213	168.087	231
AGAP004452-RA |protein_coding|2R:56391403:56398232:1|	13	12.7457	1	0.0823328	1	0.024718	1	1	0	0	0.375	0.5	8	8	5	5	4.77963	6.5
AGAP013442-RB CLIPB9: CLIP-domain serine protease|protein_coding|2R:31605802:31610083:-1|	#DIV/0!	78.4993	1	0.0823328	1	0.00363082	0	0	0	0	0.125	0	0	9	0	16	9.81241	12.5
AGAP028221-RA |protein_coding|3L:3413050:3429797:1|	3.756	2.70421	1	0.0824679	1	0.037696	150	150	16	16	76.1162	75.3462	304	304	262	262	205.834	283
AGAP004559-RK Ras-related protein|protein_coding|2R:57596842:57600255:1|	4.2992	2.73246	1	0.0825139	1	0.14125	9	9	2	2	5.15648	4.53573	19	20	18	19	14.0899	19.5
AGAP002674-RA dolichyl-phosphate-mannose-protein mannosyltransferase|protein_coding|2R:25378949:25391048:-1|	3.26072	1.97928	1	0.0832026	1	0.0268453	490	490	174	174	293.99	246.571	861	861	747	747	581.888	804
AGAP010040-RA L-carnitine dehydrogenase|protein_coding|3R:48123318:48124292:1|	1.52971	-1.52267	1	0.0832882	1	0.55444	0	217	0	76	188.53	110.152	0	153	0	184	123.815	168.5
AGAP001650-RA cation transport regulator-like protein 2|protein_coding|2R:7304076:7309565:1|	1.76116	-1.35148	1	0.0835157	1	0.904871	1960	2418	1435	1947	2120.62	1225.04	1725	2140	1759	2175	1569.11	2157.5
AGAP004573-RA E3 ubiquitin-protein ligase RNF19A|protein_coding|2R:57711826:57725049:-1|	2.45615	1.1654	1	0.0838528	1	0.148673	1270	1270	755	755	978.048	641.247	1704	1704	1446	1446	1139.82	1575
AGAP002196-RA CYP325G1: cytochrome P450|protein_coding|2R:17484030:17485823:1|	-3.04216	-6.75739	1	0.0839793	1	0.0838529	9	9	5	5	5.91272	4.56324	2	2	1	1	0.875	1.5
AGAP002513-RA Defective in cullin neddylation protein|protein_coding|2R:22172281:22175751:-1|	1.8355	-1.24122	1	0.0839793	1	0.760004	589	1840	321	913	1525.93	930.536	665	1958	499	1458	1229.38	1708
AGAP005884-RA sphingomyelin synthase-related 1|protein_coding|2L:23144468:23152286:1|	3.09577	1.28669	1	0.0839793	1	0.00902938	73	572	65	448	503.008	289.751	160	992	136	802	647.217	897
AGAP006103-RA |protein_coding|2L:26687811:26689484:1|	1.07714	-2.63159	1	0.0839793	0.371755	0.000192719	208	563	64	208	585.911	286.406	138	353	98	264	222.645	308.5
AGAP004158-RA UDP-sugar diphosphatase|protein_coding|2R:50946609:50948000:1|	1.27248	-2.10827	1	0.0841939	2.73853e-23	4.29237e-26	2286	2468	1254	1375	2455.7	1254.63	1487	1565	1541	1628	1164.8	1596.5
AGAP010365-RA |protein_coding|3L:2248735:2250932:1|	1.38714	-1.93403	1	0.0843185	0.00103988	7.59039e-07	1128	1135	920	921	1121.03	576.364	824	826	773	773	579.631	799.5
AGAP011948-RA threonine 3-dehydrogenase|protein_coding|3L:35499481:35502693:1|	-1.3932	-2.35962	1	0.0869305	1	0.361007	9154	9154	2338	2338	5684.4	4610.81	3587	3587	3032	3032	2409.04	3309.5
AGAP011230-RA |protein_coding|3L:19862340:19862870:-1|	4.39188	2.76703	1	0.0869796	1	0.0770678	23	23	3	3	13.5841	11.6123	43	43	59	59	37.5876	51
AGAP006648-RA Exo6: exocyst complex component 6|protein_coding|2L:35664073:35666441:1|	2.60872	1.27368	1	0.087023	1	0.100854	867	867	485	485	650.736	437.571	1176	1176	1107	1107	828.828	1141.5
AGAP003498-RA |protein_coding|2R:38727580:38734134:1|	2.94593	1.61931	1	0.0875776	1	0.0175328	1419	1419	1295	1295	942.809	714.546	2176	2176	2034	2034	1526.7	2105
AGAP007121-RA cytochrome b5 protein|protein_coding|2L:43045845:43049930:1|	2.45317	1.56555	1	0.0877765	1	0.0344148	14839	14839	6614	6614	9090.65	7481.13	17891	17891	18814	18814	14231.9	18352.5
AGAP005566-RA |protein_coding|2L:17306920:17308326:-1|	1.83368	-1.212	1	0.0879663	1	0.898224	268	268	120	120	220.137	135.793	269	269	229	229	181.632	249
AGAP012014-RA Arf1: ADP-ribosylation factor 1|protein_coding|3L:36307088:36312080:1|	2.72821	2.02419	1	0.0882103	1	0.03865	461	17471	240	5609	9475.22	8786.17	847	26447	617	21494	19179.6	23970.5
AGAP002054-RA Fermitin family homolog 2|protein_coding|2R:14659703:14675948:-1|	2.92985	1.66691	1	0.0885498	1	0.0162464	3403	3403	1637	1637	2199.28	1713.06	5486	5486	4552	4552	3666.02	5019
AGAP013687-RA 18S_rRNA: 18S ribosomal RNA|rRNA|UNKN:34246455:34249020:-1|	-1.12577	-3.20856	1	0.0891754	1	0.18751	123	1011	235	1086	1035.39	513.915	102	699	22	214	322.695	456.5
AGAP003297-RA |protein_coding|2R:35211502:35214135:-1|	1.00574	-2.79479	1	0.0893849	1	0.0216395	62	62	70	70	65.7191	31.8173	34	34	30	30	23.5148	32
AGAP002185-RA developmentally-regulated GTP-binding protein 2|protein_coding|2R:17212202:17213894:-1|	1.89527	-1.16191	1	0.0895462	1	0.544919	2504	2504	1083	1083	2033.36	1266.05	2397	2397	2402	2402	1750.01	2399.5
AGAP005124-RC Aldehyde dehydrogenase|protein_coding|2L:10258444:10269142:-1|	2.60415	1.28531	1	0.0896047	1	0.0549118	956	1893	456	803	1404.89	955.015	1161	2649	1088	2325	1805.71	2487
AGAP005598-RA |protein_coding|2L:17703580:17704386:-1|	-5.09855	-32.1977	1	0.0897358	1	0.16115	5	5	2	2	4.02472	2.54928	1	1	0	0	0.125	0.5
AGAP007991-RA |protein_coding|3R:3834889:3839044:1|	3.75861	2.66901	1	0.0897358	1	0.106057	59	59	9	9	30.5496	29.6652	116	116	107	107	81.5374	111.5
AGAP010669-RA TOLL5B: TOLL-like receptor 5B|protein_coding|3L:8174795:8178377:-1|	5.10246	2.24516	1	0.0897358	1	0.00198781	9	9	16	16	7.67505	4.60562	23	23	24	24	17.2317	23.5
AGAP013516-RB mitogen-activated protein kinase kinase kinase 7|protein_coding|2R:30009966:30015427:1|	2.4628	1.12208	1	0.0897358	1	0.190652	380	649	187	337	521.935	328.081	521	839	470	777	585.65	808
AGAP028749-RA |protein_coding|3L:37990121:37990915:1|	1.69347	-1.31335	1	0.0898554	1	0.903349	6912	6912	2027	2027	5804.97	3506.7	6339	6339	5538	5538	4419.99	5938.5
AGAP007648-RA pk: Protein prickle|protein_coding|2L:48704643:48750263:1|	2.78979	1.42859	1	0.089921	1	0.0324281	1235	1235	827	827	884.624	622.806	1726	1726	1749	1749	1263.76	1737.5
AGAP007944-RA |protein_coding|3R:3248131:3249703:1|	2.42386	1.28122	1	0.090959	1	0.0493487	5198	5198	1800	1800	3696.11	2623.08	6715	6715	6001	6001	4735.55	6358
AGAP008441-RA |protein_coding|3R:10816147:10818195:1|	1.18575	-2.34261	1	0.0909841	0.00153596	1.09321e-06	407	407	365	365	421.382	207.042	255	255	236	236	179.877	245.5
AGAP011404-RA |protein_coding|3L:23873829:23875331:-1|	1.8811	-1.24543	1	0.0910078	1	0.779597	276	344	129	159	296.505	174.366	287	353	254	303	238.075	328
AGAP006514-RA |protein_coding|2L:33491169:33508270:1|	4.14248	2.70672	1	0.0915776	1	0.0243116	1225	1225	718	718	678.09	615.211	3100	3100	1997	1997	1835.4	2548.5
AGAP013477-RA |protein_coding|2R:41959724:41960833:-1|	6.93866	5.98194	1	0.0915776	1	0.0371365	330	330	5	5	136.666	165.09	1504	1504	787	787	817.528	1145.5
AGAP008963-RA |protein_coding|3R:22245139:22247102:-1|	2.62071	2.42115	1	0.0921231	1	0.0755364	45351	45351	7681	7681	20249.4	22756.1	58865	58865	60409	60409	49026.8	59637
AGAP000572-RA CLIPC10: CLIP-domain serine protease|protein_coding|X:10095053:10096272:1|	1.56637	-1.37203	1	0.092175	1	1	937	937	281	281	740.041	473.388	684	684	799	799	539.376	741.5
AGAP003236-RA |protein_coding|2R:34315777:34317509:1|	3.22084	1.92387	1	0.092175	1	0.00769049	1249	1249	301	301	764.476	628.097	2021	2021	2025	2025	1470.75	2023
AGAP007813-RA Ankyrin repeat domain-containing protein 49|protein_coding|3R:1326803:1327879:1|	1.59655	-1.58607	1	0.0925275	1	0.775156	1021	1021	365	365	952.341	517.678	792	792	861	861	600.442	826.5
AGAP011910-RA |protein_coding|3L:34845189:34848143:1|	3.73781	2.60924	1	0.0926861	1	0.0167939	403	403	55	55	209.839	202.391	848	848	665	665	547.522	756.5
AGAP011638-RA |protein_coding|3L:30462307:30468319:-1|	2.75955	1.43827	1	0.0928752	1	0.0455359	1455	1456	1291	1291	1020.57	733.814	2179	2180	1870	1870	1467.87	2025
AGAP007514-RA |protein_coding|2L:47113511:47115461:-1|	1.92936	-1.18417	1	0.0929553	1	0.734858	375	375	225	225	316.817	189.959	370	370	363	363	267.543	366.5
AGAP005601-RA |protein_coding|2L:17792416:17797332:1|	3.61917	1.44275	1	0.0930169	0	0	662	662	625	625	614.108	335.713	1189	1189	1241	1241	886.006	1215
AGAP003080-RA oo18 RNA-binding protein|protein_coding|2R:32272668:32289048:1|	6.29929	2.01323	1	0.0935725	2.8753e-09	3.37873e-12	6	23	20	75	27.1565	11.9061	18	73	13	77	54.6723	75
AGAP011360-RA ARRK: arrestin kurtz-like|protein_coding|3L:21912299:21976650:-1|	2.7714	1.37894	1	0.0938016	1	0.164809	3	370	0	171	270.677	186.909	1	578	1	458	373.248	518
AGAP006573-RA integrin-linked kinase|protein_coding|2L:34203893:34206602:-1|	2.39486	1.14772	1	0.0938225	1	0.0960543	2314	2314	1148	1148	1773.84	1168.55	2900	2900	2697	2697	2035.87	2798.5
AGAP010471-RB |protein_coding|3L:4056203:4058828:-1|	3.39152	1.38427	1	0.0938225	0.0002489	1.94758e-07	134	938	23	330	849.52	475.303	203	1589	239	1635	1175.96	1612
AGAP004093-RA Sterol carrier protein-2|protein_coding|2R:49715361:49715751:-1|	6.70367	2.87243	1	0.0938357	1	0.00235348	1972	1972	208	208	1749.11	999.005	5456	5456	7938	7938	5024.19	6697
AGAP005613-RB |protein_coding|2L:17851787:17853008:1|	4.01524	3.32862	1	0.0939569	1	0.00295135	82	730	2	25	319.523	365.483	207	1556	168	1379	1063.57	1467.5
AGAP013544-RA L-gulonate 3-dehydrogenase|protein_coding|2L:46189138:46192505:1|	3.03001	2.12203	1	0.0944352	1	0.0135277	6362	6362	1158	1158	3461.59	3194.88	10119	10119	9242	9242	7345.6	9680.5
AGAP007633-RA solute carrier family 36 (proton-coupled amino acid transporter)|protein_coding|2L:48492237:48511972:1|	3.27264	2.09965	1	0.0945134	1	0.00677027	160	2802	77	1268	1605.41	1407.43	287	4937	255	4275	3370.79	4606
AGAP012014-RB Arf1: ADP-ribosylation factor 1|protein_coding|3L:36305925:36313751:1|	2.58009	1.79166	1	0.0961649	1	0.0268965	8330	18285	5855	12879	10534.7	9207.81	10603	23223	11179	24291	18874.5	23757
AGAP028364-RA COX1: cytochrome c oxidase subunit I|protein_coding|Mt:1424:2960:1|	1.52944	-1.17841	1	0.0961649	1	0.835764	736796	736796	345444	345444	506247	372861	591002	591002	549538	549538	429602	570270
AGAP005913-RA guanine nucleotide-binding protein G(I)/G(S)/G(T) subunit beta-1|protein_coding|2L:23638183:23641865:-1|	2.94872	1.64671	1	0.0964266	1	0.0233424	2279	2289	749	755	1500.97	1152.19	3718	3742	3038	3053	2471.66	3397.5
AGAP007479-RA methylenetetrahydrofolate reductase (NADPH)|protein_coding|2L:46844095:46845057:-1|	-1.05231	-3.0597	1	0.0966968	1.96929e-17	2.97927e-20	593	593	267	267	643.225	302.013	283	283	291	291	210.224	287
AGAP011811-RA |protein_coding|3L:33497216:33501484:-1|	1.51366	-1.38201	1	0.0966968	1	1	1544	1544	346	346	1194.14	779.568	1099	1099	1261	1261	864.063	1180
AGAP007395-RA DIS3-like exonuclease 2|protein_coding|2L:46291244:46294968:1|	3.08213	1.75808	1	0.0967902	1	0.0151329	1056	1056	630	630	677.948	531.451	1655	1655	1621	1621	1191.89	1638
AGAP004662-RA Homeobox protein abdominal-A homolog|protein_coding|2R:60236329:60253235:-1|	3.58097	1.81884	1	0.0968415	1	0.0905899	0	152	0	54	109.516	76.9345	4	331	1	220	199.192	275.5
AGAP005956-RA FGGY-family pentulose kinase|protein_coding|2L:24045920:24048142:-1|	2.86059	1.53742	1	0.0968415	1	0.0509408	737	737	246	246	501.015	371.427	1096	1096	1029	1029	770.269	1062.5
AGAP006962-RA Multiple inositol polyphosphate phosphatase|protein_coding|2L:40275166:40276976:1|	1.58508	-1.37928	1	0.0968415	1	1	958	958	419	419	769.893	484.204	700	700	835	835	558.184	767.5
AGAP013641-RA U2: U2 spliceosomal RNA|snRNA|3R:11140913:11141106:-1|	-1.11701	-3.29422	1	0.0968415	2.63652e-06	2.47793e-09	49	299	0	29	326.476	152.472	12	151	13	122	99.1057	136.5
AGAP004013-RA SP11838: |protein_coding|2R:47873441:47875084:1|	-2.95356	-9.74458	1	0.0974786	1.58642e-111	2.9764e-114	1057	1057	900	900	1296.96	540.502	202	202	164	164	133.096	183
AGAP005079-RD guanine nucleotide-binding protein G(q) alpha subunit|protein_coding|2L:9735321:9746130:1|	1.71527	-1.22155	1	0.0975074	1	1	0	254	0	182	197.055	128.551	0	223	0	218	161.316	220.5
AGAP000205-RB |protein_coding|X:3410440:3424545:1|	3.97848	3.14594	1	0.0978102	1	0.00761697	37	467	10	176	212.827	234.009	73	1030	50	832	669.54	931
AGAP007846-RA |protein_coding|3R:1866228:1873893:-1|	4.39377	2.65223	1	0.0979263	1	0.0808874	172	172	101	101	103.236	86.7137	475	475	287	287	273.807	381
AGAP010841-RA |protein_coding|3L:11852212:11861868:1|	2.82206	1.48345	1	0.0979915	1	0.0513151	900	900	251	251	625.914	453.57	1352	1352	1208	1208	928.511	1280
AGAP001398-RA |protein_coding|2R:4183804:4184912:1|	1.7791	-1.34418	1	0.0982286	1	0.946034	418	418	96	96	369.737	211.905	372	372	382	382	275.065	377
AGAP003157-RA DNA polymerase iota|protein_coding|2R:33398909:33401332:-1|	3.07049	1.79458	1	0.0985455	1	0.0670207	329	329	155	155	205.335	165.771	528	528	490	490	368.49	509
AGAP012925-RA |protein_coding|UNKN:39638916:39639549:1|	1.5128	-1.35865	1	0.0985659	1	0.497585	101	116	22	23	88.4406	58.8315	76	88	82	90	65.0943	89
AGAP003897-RA |protein_coding|2R:45689212:45690391:-1|	8.12343	3.36725	1	0.0987615	1	0.00436116	3	3	1	2	2.76468	1.53876	8	11	14	14	9.30936	12.5
AGAP000876-RA achaete-scute complex protein|protein_coding|X:16612688:16613803:1|	4.28541	3.58734	1	0.0988029	1	0.0119987	393	393	12	12	169.405	196.714	974	974	712	712	607.715	843
AGAP006814-RA |protein_coding|2L:38856915:38858249:-1|	2.66608	1.24079	1	0.0989389	1	0.00189583	172	172	67	67	136.985	87.2067	241	241	224	224	169.969	232.5
AGAP000991-RA seryl-tRNA synthetase|protein_coding|X:18974106:18975611:1|	1.63456	-1.5798	1	0.0992131	1	0.453753	843	843	465	465	800.59	427.639	706	706	692	692	506.766	699
AGAP001440-RA Proteasome 26S non-ATPase subunit 11|protein_coding|2R:5049346:5051914:1|	3.36582	1.4289	1	0.0995286	0	0	675	6822	214	6356	6228.76	3470.33	1156	11664	1040	11697	8900.29	11680.5
AGAP003206-RB |protein_coding|2R:33850971:33864433:-1|	1.5608	-1.3159	1	0.0997549	1	0.965295	241	2005	121	1313	1513.28	1011.98	200	1576	205	1583	1149.99	1579.5
AGAP003513-RB |protein_coding|2R:39044382:39053264:-1|	2.90433	1.5534	1	0.0998469	1	0.0600751	310	730	148	253	496.752	367.899	413	1165	375	972	771.652	1068.5
AGAP012218-RA Sugar transporter ERD6-like 6|protein_coding|3L:38976274:38979787:1|	2.80021	1.31976	1	0.100017	1	0.0322821	197	197	122	122	154.92	99.8141	272	272	287	287	204.458	279.5
AGAP004753-RA |protein_coding|2L:3057997:3061847:-1|	1.8559	-1.19626	1	0.101196	1	0.870682	42	293	14	122	240.081	148.445	41	301	38	250	200.692	275.5
AGAP003809-RC sinuous|protein_coding|2R:43708007:43718980:-1|	2.64668	1.30777	1	0.101611	1	0.227914	11	181	6	95	134.474	91.6244	8	270	10	215	175.861	242.5
AGAP009273-RA Seminal fluid protein HACP027|protein_coding|3R:30483916:30486434:-1|	2.75787	1.43069	1	0.101654	1	0.161784	227	227	156	156	162.194	114.762	309	309	324	324	232.051	316.5
AGAP006042-RB |protein_coding|2L:25557922:25567942:-1|	2.9634	1.73376	1	0.101957	1	0.0142547	36	3293	13	2226	2070.92	1656.71	85	5298	57	4521	3590.47	4909.5
AGAP007375-RA |protein_coding|2L:46161002:46172965:-1|	2.92852	1.42529	1	0.102337	1	0.155151	308	308	196	196	231.173	155.71	525	525	387	387	329.489	456
AGAP012695-RA RAB5-interacting protein|protein_coding|UNKN:23946824:23947693:-1|	1.20534	-1.8517	1	0.102381	1	0.316898	44	147	9	32	124.942	74.6675	23	68	41	112	67.4743	90
AGAP005722-RA |protein_coding|2L:19624314:19626122:1|	1.3325	-1.4873	1	0.102742	1	0.961899	3182	3182	854	854	2313.82	1605.26	2055	2055	2223	2223	1555.72	2139
AGAP009328-RA |protein_coding|3R:31342753:31343058:-1|	1.04554	-2.14963	1	0.103377	1	0.237875	29	29	5	5	25.1504	14.8249	12	12	19	19	11.6999	15.5
AGAP004081-RA |protein_coding|2R:49516120:49517817:-1|	1.89216	-1.23466	1	0.104331	1	0.750704	642	642	329	329	552.162	325.026	617	617	613	613	447.217	615
AGAP007498-RA IR75k: ionotropic receptor IR75k|protein_coding|2L:46923249:46925420:1|	4.25	2.08112	1	0.104542	1	0.00599302	12	12	12	12	9.18477	6.11765	28	28	24	24	19.1146	26
AGAP001627-RA solute carrier family 7 (cationic amino acid transporter, y+ system)|protein_coding|2R:7012407:7020397:1|	1.34912	-1.43738	1	0.104706	1	0.985889	4641	4641	3467	3467	3309.95	2341.16	3297	3297	3020	3020	2302.77	3158.5
AGAP001948-RA suppressor of fused (Sufu)|protein_coding|2R:12766675:12768198:1|	1.95862	-1.17882	1	0.10487	1	0.64347	681	681	301	301	576.991	344.63	678	678	672	672	489.465	675
AGAP002491-RA |protein_coding|2R:21972922:21974640:-1|	2.55127	1.13363	1	0.10487	1	0.0792039	945	1108	324	424	917.729	560.31	1265	1453	1262	1406	1040.37	1429.5
AGAP004706-RA |protein_coding|2L:2305657:2306118:1|	-1.3226	-3.58462	1	0.105005	1	0.289867	9	9	3	3	8.55484	4.62911	4	4	3	3	2.38654	3.5
AGAP005389-RA |protein_coding|2L:14852353:14853409:-1|	-1.15305	-2.19278	1	0.105093	1	0.128595	25	25	9	9	17.1048	12.6835	14	14	8	8	7.8005	11
AGAP002914-RC galactokinase|protein_coding|2R:29283573:29301565:1|	3.53921	2.46196	1	0.106663	1	0.114899	4	100	2	22	52.2766	50.2938	10	199	11	157	128.703	178
AGAP004448-RA segment polarity protein dishevelled|protein_coding|2R:56339283:56343473:-1|	2.63793	1.33455	1	0.106663	1	0.216605	27	270	18	165	196.433	136.471	47	385	43	335	262.15	360
AGAP007207-RA DE-cadherin|protein_coding|2L:44307059:44312519:1|	3.97011	3.20119	1	0.107302	1	0.0378318	124	142	21	30	64.1823	71.1567	259	316	213	249	205.46	282.5
AGAP004532-RA 3-ketoacyl-CoA reductase|protein_coding|2R:57445995:57451943:1|	2.50187	1.26312	1	0.107882	1	0.0569101	1237	3073	592	1545	2249.93	1550.44	1694	4133	1468	3625	2841.93	3879
AGAP002495-RA |protein_coding|2R:22010753:22012608:1|	3.10236	1.69142	1	0.108128	1	0.0392757	524	524	191	191	351.805	264.154	781	781	858	858	595.05	819.5
AGAP008229-RA polypeptide N-acetylgalactosaminyltransferase|protein_coding|3R:7200006:7202199:1|	2.64432	1.20998	1	0.10844	1	0.0196973	213	213	147	147	172.603	107.967	286	286	285	285	208.846	285.5
AGAP001908-RA glyceronephosphate O-acyltransferase|protein_coding|2R:12003203:12005507:1|	2.98775	1.24531	1	0.108451	0.0136496	8.57923e-06	408	408	309	309	360.333	206.844	628	628	608	608	448.727	618
AGAP001065-RF glycine hydroxymethyltransferase|protein_coding|X:22328206:22330158:1|	1.41862	-1.53976	1	0.108982	1	0.938163	4	1339	1	557	1085.02	676.715	1	811	3	1109	704.664	960
AGAP004921-RA CASPS5: short caspase 5|protein_coding|2L:6048236:6049215:-1|	3.37885	1.66419	1	0.108982	0.0309412	1.85499e-05	49	65	16	22	49.1463	32.9994	73	103	85	120	81.7887	111.5
AGAP006222-RA glucosyl/glucuronosyl transferases|protein_coding|2L:28524284:28526141:1|	3.35167	2.16088	1	0.108982	1	0.0151765	571	574	120	121	323.077	288.513	1007	1008	920	926	698.13	967
AGAP007956-RA |protein_coding|3R:3296793:3297950:1|	1.71606	-1.41534	1	0.108982	1	1	138	138	71	71	124.817	70.2191	125	125	116	116	88.1888	120.5
AGAP004548-RA LIM domain-containing protein|protein_coding|2R:57523856:57527073:-1|	2.63792	1.30054	1	0.109454	1	0.0964321	864	864	554	554	640.576	435.95	1207	1207	1093	1093	833.092	1150
AGAP009956-RA |protein_coding|3R:46320550:46322002:-1|	1.70986	-1.46047	1	0.110512	1	1	643	643	298	298	592.545	326.051	576	576	539	539	405.723	557.5
AGAP013509-RA Carboxylesterase clade H, member 1|protein_coding|2R:30340101:30342158:1|	2.95996	1.72048	1	0.110816	1	0.129361	220	220	94	94	139.616	110.981	337	337	320	320	240.208	328.5
AGAP001389-RA homeobox protein HEX|protein_coding|2R:4128479:4139224:1|	3.86309	2.12392	1	0.11092	1	0.0363661	158	158	43	43	107.129	79.8584	270	270	347	347	227.532	308.5
AGAP007848-RA |protein_coding|3R:2031813:2033203:-1|	-1.25467	-2.60502	1	0.11092	1	0.1661	16	16	3	3	12.4543	8.15534	6	6	7	7	4.78089	6.5
AGAP009924-RA |protein_coding|3R:45332059:45334428:-1|	2.75814	1.47313	1	0.111344	1	0.0968432	266	563	78	201	386.657	283.887	352	808	344	758	569.595	783
AGAP006993-RA Leucine rich repeat containing 40|protein_coding|2L:40509763:40513184:1|	1.63344	-1.27186	1	0.111821	1	0.916767	1186	1186	626	626	902.308	598.736	969	969	987	987	709.44	978
AGAP011701-RA predicted G-protein coupled receptor GPCR|protein_coding|3L:31639801:31641879:-1|	3.28512	1.65068	1	0.112418	1	0.127337	265	265	108	108	192.544	133.937	524	524	356	356	317.829	440
AGAP002431-RA |protein_coding|2R:21309978:21325380:-1|	3.1503	1.7282	1	0.112757	1	0.0110611	31	31	20	20	20.876	15.7128	45	45	54	54	36.0779	49.5
AGAP004600-RA ABCC6: ATP-binding cassette transporter (ABC transporter) family C member 6|protein_coding|2R:58299669:58308241:-1|	3.74732	2.87825	1	0.112757	1	0.0110497	381	381	87	87	180.727	191.07	765	765	667	667	520.179	716
AGAP005728-RA puromycin-sensitive aminopeptidase|protein_coding|2L:19769635:19782922:-1|	2.89799	2.05792	1	0.113019	1	0.0204992	8505	8505	3601	3601	4573.49	4271.59	12670	12670	12088	12088	9411.88	12379
AGAP010834-RA calpain-7|protein_coding|3L:11719949:11722346:-1|	2.80753	1.45461	1	0.113019	1	0.0970062	451	451	229	229	319.083	227.602	639	639	639	639	464.141	639
AGAP011137-RA Thiomorpholine-carboxylate dehydrogenase|protein_coding|3L:17791455:17792757:-1|	3.1908	1.80206	1	0.113057	1	0.0905079	175	175	52	52	114.781	88.3792	264	264	300	300	206.842	282
AGAP009573-RA |protein_coding|3R:36373051:36374542:1|	1.42954	-1.46124	1	0.113075	1	0.592015	129	129	59	59	98.6019	65.4059	112	112	75	75	67.4783	93.5
AGAP007571-RA Activating signal cointegrator 1 complex subunit|protein_coding|2L:47767477:47768802:1|	1.83033	-1.29542	1	0.113162	1	0.85981	142	563	19	220	494.234	285.195	128	529	136	515	381.525	522
AGAP001333-RA st: protein scarlet|protein_coding|2R:3253875:3257684:-1|	3.53984	2.43343	1	0.113732	1	0.00806477	567	567	158	158	300.504	284.759	992	992	1024	1024	731.256	1008
AGAP010404-RA GSTS1: glutathione S-transferase sigma class 1|protein_coding|3L:2779074:2784335:-1|	1.72992	-1.45263	1	0.113764	1	1	885	963	476	489	889.892	488.173	782	849	782	840	612.609	844.5
AGAP005613-RA |protein_coding|2L:17851787:17853008:1|	3.75428	2.62786	1	0.114346	1	0.0114239	209	1448	15	125	747.95	726.372	481	3130	345	2324	1965.51	2727
AGAP008157-RA Zinc finger protein 330 homolog|protein_coding|3R:6263401:6264927:-1|	1.66594	-1.21686	1	0.114495	1	0.804635	2672	3383	908	1117	2533.24	1708.05	2402	2925	2265	2766	2081.78	2845.5
AGAP001473-RA propionyl-CoA synthetase|protein_coding|2R:5364946:5369903:-1|	3.73921	2.77955	1	0.114552	1	0.0049129	3497	3497	575	575	1760.43	1753.58	6050	6050	7064	7064	4893.2	6557
AGAP001501-RB Regucalcin protein|protein_coding|2R:5689641:5690818:1|	4.30909	3.85093	1	0.114552	1	0.0940305	1	55	0	0	22.2487	27.5	3	139	2	98	85.6781	118.5
AGAP006346-RC Protein spinster homolog 2|protein_coding|2L:30127818:30152476:-1|	2.81421	1.43409	1	0.114552	1	0.108635	124	624	69	291	445.714	314.831	217	989	162	783	639.196	886
AGAP000882-RA 17-beta-hydroxysteroid dehydrogenase type 6 precursor|protein_coding|X:16708579:16711009:-1|	1.68107	-1.23661	1	0.114634	1	0.988767	429	429	153	153	328.984	216.826	379	379	350	350	266.037	364.5
AGAP001374-RA trio: TRIO salivary gland protein|protein_coding|2R:4001200:4002475:1|	3.69028	2.38143	1	0.114634	1	0.213477	18	18	5	5	10.19	9.07791	39	39	28	28	24.2668	33.5
AGAP002440-RB Cdc42: cell division cycle Cdc42 homolog|protein_coding|2R:21424814:21429416:-1|	2.64777	1.23882	1	0.114634	1	0.0300672	17	168	7	76	132.342	85.166	23	245	18	206	163.949	225.5
AGAP009970-RA Cullin-associated NEDD8-dissociated protein 1|protein_coding|3R:46916087:46921618:1|	2.84106	1.86829	1	0.114634	1	0.0215468	6419	6419	3747	3747	3706.76	3226.79	9711	9711	8624	8624	6925.29	9167.5
AGAP012605-RA |protein_coding|UNKN:19227531:19234205:-1|	19.8	17.7354	1	0.114634	1	0.0904864	1	5	0	0	2.01315	2.5	21	70	8	29	35.704	49.5
AGAP012503-RA Developmentally regulated RNA-binding protein|protein_coding|UNKN:9174524:9176011:1|	1.85398	-1.2791	1	0.114767	1	0.709196	356	367	168	177	322.967	186.086	343	348	335	342	252.495	345
AGAP012127-RA F-box protein 25/32|protein_coding|3L:37918083:37928011:-1|	3.05149	1.51825	1	0.115023	1	0.0689075	882	882	291	291	641.961	444.865	1569	1569	1146	1146	974.661	1357.5
AGAP004211-RA |protein_coding|2R:51929270:51933174:1|	3.12727	1.8509	1	0.116296	1	0.0170956	1330	1330	554	554	817.516	668.793	2260	2260	1923	1923	1513.14	2091.5
AGAP005512-RA elongation of very long chain fatty acids protein|protein_coding|2L:16517508:16518862:1|	4.35102	3.18235	1	0.116296	1	0.0440221	269	269	27	27	132.571	135.026	718	718	457	457	421.886	587.5
AGAP011292-RA Protein flightless-1|protein_coding|3L:20580365:20585580:-1|	2.79587	1.48384	1	0.116296	1	0.0420138	1102	1102	863	863	759.959	555.283	1592	1592	1513	1513	1127.66	1552.5
AGAP011681-RA |protein_coding|3L:31300205:31301055:1|	8.67068	2.69537	1	0.117146	1	0.00690166	15	15	10	10	17.8603	7.78486	85	85	50	50	48.1402	67.5
AGAP001022-RB GPRCCK1: putative gastrin/cholecystokinin receptor 1|protein_coding|X:19629896:19640578:1|	8.72078	3.08408	1	0.118033	1	0.00209188	3	3	2	4	3.14122	1.54803	3	14	2	13	9.6878	13.5
AGAP001235-RA phosphatidylserine decarboxylase|protein_coding|2R:1757771:1764254:-1|	2.96888	1.61835	1	0.119556	1	0.0137088	180	1475	74	585	990.983	742.873	298	2180	290	2231	1603.76	2205.5
AGAP007801-RA vrille|protein_coding|3R:1126636:1135367:-1|	4.62671	2.98698	1	0.119556	1	0.0247943	3441	3441	1674	1674	2012.86	1729.09	10007	10007	5993	5993	6012.36	8000
AGAP002459-RA |protein_coding|2R:21603585:21606936:-1|	1.31569	-1.47381	1	0.120263	1	0.972209	3441	3441	1213	1213	2445.51	1735.22	2443	2443	2123	2123	1659.31	2283
AGAP010812-RA TEP4: thioester-containing protein 4|protein_coding|3L:11001288:11007349:1|	3.41495	1.99576	1	0.12047	1	0.0291771	2709	2709	1650	1650	1703.21	1362.69	5508	5508	3799	3799	3399.2	4653.5
AGAP009404-RA N-acetyllactosaminide beta-1,3-N-acetylglucosaminyltransferase|protein_coding|3R:32311205:32313124:1|	3.38644	2.19309	1	0.120523	1	0.0113315	571	624	94	106	351.907	313.604	939	1049	983	1075	771.765	1062
AGAP009441-RB elongation factor 2|protein_coding|3R:33496309:33501449:-1|	3.2009	2.1842	1	0.120523	1	0.00857137	500	3774	137	1328	2062.21	1894.47	815	6298	704	5830	4504.28	6064
AGAP005400-RA four and a half LIM domains|protein_coding|2L:15054808:15075117:1|	2.76713	2.39362	1	0.121705	1	0.0501496	12341	34549	2538	9789	16716	17361	20914	53786	16023	42294	40011.7	48040
AGAP009008-RA |protein_coding|3R:23392745:23400314:-1|	3.97401	3.35005	1	0.121705	1	0.00317482	700	700	76	76	303.216	350.401	1374	1374	1411	1411	1015.79	1392.5
AGAP009606-RA |protein_coding|3R:36979122:36980493:-1|	1.51459	-1.6868	1	0.121705	1	0.289719	1250	1250	412	412	1181.87	634.163	902	902	1019	1019	700.657	960.5
AGAP010629-RA |protein_coding|3L:7627528:7638263:1|	2.7066	1.37339	1	0.121705	1	0.0585173	1611	1611	698	698	1162.42	812.273	2407	2407	1990	1990	1596.45	2198.5
AGAP010360-RA |pseudogene|3L:2224225:2226755:-1|	1.30423	-2.07554	1	0.121776	1	0.00172062	327	327	250	250	329.61	166.382	218	218	216	216	158.807	217
AGAP007659-RB |protein_coding|2L:48830023:48840903:1|	5.82387	2.2587	1	0.121953	1	0.00142163	1	7	6	13	6.79447	3.60585	4	23	0	19	15.3467	21
AGAP004870-RA tripeptidyl-peptidase II|protein_coding|2L:4692754:4697498:1|	3.35824	2.12593	1	0.1228	1	0.0166474	2955	2955	1450	1450	1714.79	1484.56	5697	5697	4274	4274	3645.52	4985.5
AGAP006958-RA Hsp83: Heat shock protein 83|protein_coding|2L:40256208:40258932:-1|	4.47384	1.95892	1	0.123388	0.0152325	9.51378e-06	9350	10765	11084	12638	10114.8	5489.25	19152	21995	23481	27121	19814.1	24558
AGAP000191-RA |protein_coding|X:3166681:3168140:-1|	4.22341	3.41041	1	0.123643	1	0.0380516	98	98	8	8	44.3586	49.1309	188	188	227	227	151.281	207.5
AGAP003656-RA Terribly reduced optic lobes, isoform B|protein_coding|2R:41180953:41215391:1|	-5.07776	-29.1745	1	0.123643	1	0.162508	0	5	0	26	3.64681	2.53888	0	1	0	0	0.125	0.5
AGAP006398-RA |protein_coding|2L:31084065:31086356:1|	2.71389	2.08756	1	0.124082	1	0.0340885	17552	17552	3673	3673	9114.47	8819.45	23512	23512	24358	24358	19027	23935
AGAP000596-RB lysophosphatidylcholine acyltransferase / lyso-PAF acetyltransferase|protein_coding|X:10655941:10671973:-1|	-4.22137	-15.2954	1	0.124774	0.00187378	1.31125e-06	2	115	0	143	144.253	59.0992	2	28	0	0	9.43114	14
AGAP002451-RA SCRB1: Class B Scavenger Receptor (CD36 domain).|protein_coding|2R:21532053:21540998:-1|	1.19127	-1.65996	1	0.125451	1	0.242532	77	77	44	44	55.9268	39.0341	48	48	45	45	33.6916	46.5
AGAP010348-RA |protein_coding|3L:1920848:1922286:-1|	1.62271	-1.5542	1	0.125511	1	0.602888	268	344	167	186	321.466	174.707	241	289	215	278	206.837	283.5
AGAP003539-RA Armadillo repeat-containing protein|protein_coding|2R:39335564:39336894:-1|	1.52662	-1.69726	1	0.126493	1	0.334353	144	266	74	133	256.127	135.266	107	220	110	193	150.907	206.5
AGAP007633-RE solute carrier family 36 (proton-coupled amino acid transporter)|protein_coding|2L:48498583:48511972:1|	3.12217	1.84981	1	0.126493	1	0.0166565	6	1644	2	870	1014.07	826.668	18	2816	9	2346	1875.83	2581
AGAP011649-RA |protein_coding|3L:30794799:30808689:-1|	4.06549	2.39993	1	0.126493	1	0.106763	9	9	4	4	5.6614	4.5505	22	22	15	15	13.5869	18.5
AGAP002846-RA Trunk|protein_coding|2R:28294800:28295651:1|	5.00812	2.26359	1	0.126572	1	0.00512526	8	8	4	4	6.66782	4.09335	20	20	21	21	15.0932	20.5
AGAP004798-RA Coatomer protein complex, subunit beta 2|protein_coding|2L:3638641:3645721:-1|	2.65249	1.57594	1	0.126661	1	0.0258966	5577	5577	3232	3232	3536.32	2807.73	7653	7653	7242	7242	5573.02	7447.5
AGAP009302-RA |protein_coding|3R:30920062:30926401:1|	1.69452	-1.36822	1	0.126661	1	1	91	91	80	80	77.8968	46.3259	81	81	76	76	56.9331	78.5
AGAP028235-RA Arthropod_7SK: Arthropod 7SK RNA|misc_RNA|3L:5682533:5682848:1|	-1.27519	-3.85783	1	0.126661	0.000125322	1.01311e-07	161	162	30	30	184.266	82.8877	58	58	71	72	47.7641	65
AGAP003742-RA regulator of chromosome condensation|protein_coding|2R:42814031:42818544:1|	2.35001	1.33336	1	0.127229	1	0.0513345	503	8318	240	5061	5591.63	4196.37	704	9880	688	9843	7455.67	9861.5
AGAP028125-RA |protein_coding|3R:21163969:21177607:1|	3.42148	2.79508	1	0.127229	1	0.00938618	5144	5144	1809	1809	2372.62	2576.81	9233	9233	8400	8400	6631.65	8816.5
AGAP003640-RA SP8905: |protein_coding|2R:40882209:40883811:1|	-10.082	-15.7828	1	0.127822	1	0.192529	4073	4073	775	775	2363.85	2046.65	158	158	248	248	149.774	203
AGAP002310-RA protocadherin-15|protein_coding|2R:19074789:19135191:-1|	4.03511	3.11716	1	0.127858	1	0.0148103	1453	1453	395	395	679.735	727.985	3459	3459	2416	2416	2118.84	2937.5
AGAP008761-RA translocon-associated protein subunit gamma|protein_coding|3R:17142643:17143928:1|	2.51257	1.53277	1	0.127897	1	0.0329256	12157	12157	3099	3099	7713.44	6129.98	14692	14692	16112	16112	11823	15402
AGAP010764-RA Metalloendopeptidase|protein_coding|3L:10011452:10012510:1|	1.00687	-1.70793	1	0.12886	1	0.47434	12492	12492	2514	2514	8039.88	6301.73	6081	6081	6609	6609	4707.39	6345
AGAP000109-RA cytochrome c oxidase subunit VIIa|protein_coding|X:1792391:1793512:-1|	1.39651	-1.27348	1	0.129191	5.23863e-161	1.00743e-163	30996	30996	11300	11300	22197.1	15761.1	21742	21742	22279	22279	17430.2	22010.5
AGAP010520-RA krueppel-like factor, other|protein_coding|3L:5637659:5638725:-1|	4.80335	2.13874	1	0.129392	1	0.0359095	46	46	19	19	37.7127	23.4212	141	141	84	84	80.6577	112.5
AGAP000955-RA |protein_coding|X:18354071:18361547:-1|	1.64636	-1.53437	1	0.129508	1	0.917215	124	124	74	74	115.285	63.1696	118	118	90	90	75.1353	104
AGAP005505-RA RNA-binding protein 45|protein_coding|2L:16288405:16290707:-1|	2.98953	1.55624	1	0.131387	1	0.116109	478	478	168	168	335.631	241.175	830	830	612	612	522.323	721
AGAP003849-RC |protein_coding|2R:44391092:44428003:-1|	3.66865	2.81301	1	0.131763	1	0.0420138	0	157	0	88	75.357	78.7755	0	287	0	291	211.98	289
AGAP009811-RA Cdk5rap3|protein_coding|3R:43752259:43754105:1|	2.48002	1.18652	1	0.132182	1	0.0721828	1972	1972	793	793	1518.8	995.757	2508	2508	2431	2431	1802.09	2469.5
AGAP004139-RA |protein_coding|2R:50680828:50682277:-1|	1.37044	-1.43111	1	0.132233	1	0.863883	249	283	100	106	204.836	143.02	193	214	167	178	143.131	196
AGAP001807-RA GPRGPH: putative glycoprotein hormone gph-like receptor|protein_coding|2R:10790866:10805553:-1|	-1.37307	-2.78397	1	0.132979	1	0.162983	0	54	0	52	42.3614	27.4614	0	8	0	32	15.2162	20
AGAP003388-RA |protein_coding|2R:37224599:37228804:-1|	2.62073	1.28152	1	0.132979	1	0.0976504	1339	1339	572	572	997.106	675.575	1953	1953	1588	1588	1277.81	1770.5
AGAP011328-RA splicing factor 3A subunit 1|protein_coding|3L:21113894:21116656:1|	2.60842	1.30538	1	0.13309	1	0.100607	907	907	466	466	664.418	457.557	1236	1236	1151	1151	867.316	1193.5
AGAP013286-RA peptide-methionine (R)-S-oxide reductase|protein_coding|2R:30549668:30557708:1|	1.92139	-1.22898	1	0.133192	1	0.570265	490	2196	134	847	1903.41	1111.95	445	2196	412	2077	1548.77	2136.5
AGAP007732-RA Solute carrier family 17, member 5|protein_coding|3R:24056:39486:1|	4.93397	3.59386	1	0.134095	1	0.0457368	30	393	2	84	194.154	197.204	99	1234	55	712	697.762	973
AGAP005076-RA bridging integrator|protein_coding|2L:9657060:9693793:1|	3.1071	1.99123	1	0.136083	1	0.0170847	967	3675	395	1747	2131.43	1846.58	1675	6338	1330	5137	4244.17	5737.5
AGAP005368-RA |protein_coding|2L:14670146:14678652:-1|	7.31033	2.0159	1	0.136327	0	0	354	354	176	176	477.825	181.592	1405	1405	1250	1250	963.245	1327.5
AGAP008165-RB Cellular retinaldehyde-binding protein|protein_coding|3R:6283222:6293389:-1|	6.0582	3.84273	1	0.136327	1	0.0285964	7	171	2	65	100.097	86.1641	26	405	36	639	384.647	522
AGAP011354-RA methylglutaconyl-CoA hydratase|protein_coding|3L:21676655:21677998:-1|	1.56514	-1.30042	1	0.137519	1	0.974736	1230	1230	386	386	915.722	620.711	977	977	966	966	704.175	971.5
AGAP003267-RA |protein_coding|2R:34653682:34654890:-1|	2.74449	1.4252	1	0.137831	1	0.078512	991	991	246	246	696.018	499.546	1498	1498	1244	1244	991.969	1371
AGAP008270-RA |protein_coding|3R:8121472:8123101:1|	2.01992	-1.10628	1	0.138524	1	0.535955	797	797	343	343	652.745	402.987	845	845	783	783	590.038	814
AGAP002813-RA CLIPD6: CLIP-domain serine protease|protein_coding|2R:27897866:27900980:1|	1.7785	-1.31976	1	0.140665	1	0.443807	4995	4995	3041	3041	4365.91	2533.88	4704	4704	4309	4309	3308.1	4506.5
AGAP013480-RA |protein_coding|2R:53200470:53204404:1|	6.36143	2.49392	1	0.140665	1	0.0284272	53	53	64	64	50.1499	27.1165	221	221	124	124	125.07	172.5
AGAP009673-RA glutaminyl-peptide cyclotransferase|protein_coding|3R:38233196:38249780:1|	1.52979	-1.73591	1	0.141529	1	0.0280187	949	949	387	387	928.897	481.766	735	735	739	739	535.107	737
AGAP002197-RA CYP325F1: cytochrome P450|protein_coding|2R:17488976:17490483:-1|	1.01809	-1.90839	1	0.14156	1	0.170282	29	29	12	13	21.1261	14.7335	14	14	16	16	11.0701	15
AGAP003481-RA |protein_coding|2R:38489708:38491275:-1|	3.14181	1.95347	1	0.14156	1	0.00820605	2256	2256	402	402	1335.45	1133.74	3603	3603	3521	3521	2608.75	3562
AGAP009809-RA |protein_coding|3R:43713434:43733410:-1|	4.16444	1.5451	1	0.14156	0.00162297	1.15023e-06	380	380	191	191	377.005	193.183	908	908	701	701	582.508	804.5
AGAP008302-RA |protein_coding|3R:8747031:8747868:1|	1.33588	-2.05008	1	0.141616	1	0.0116015	272	272	94	94	275.94	138.485	194	194	176	176	134.6	185
AGAP004593-RA EH domain-containing protein 1|protein_coding|2R:58143737:58163521:1|	2.93909	1.58025	1	0.141771	1	0.0417689	2707	2707	1276	1276	1859.5	1363.86	4598	4598	3419	3419	2938.47	4008.5
AGAP028027-RA |protein_coding|3R:19492228:19495922:-1|	1.69976	-1.22718	1	0.141898	1	0.980584	412	412	245	245	316.321	208.265	381	381	327	327	257.762	354
AGAP006510-RA tyrosine-protein kinase Src|protein_coding|2L:33212639:33216079:-1|	2.88891	1.44414	1	0.14227	1	0.1479	438	438	193	193	320.962	221.19	735	735	543	543	463.514	639
AGAP000274-RA |protein_coding|X:5005958:5006816:-1|	1.63378	-1.2628	1	0.142467	1	1	171	171	44	44	129.583	86.6088	147	147	136	136	102.616	141.5
AGAP001918-RA microfibrillar-associated protein 1|protein_coding|2R:12095512:12097245:1|	2.82085	1.19482	1	0.142691	1	0.014701	724	724	343	343	627.035	366.556	1042	1042	1026	1026	749.192	1034
AGAP004359-RA integrator complex subunit 12|protein_coding|2R:55037599:55039029:-1|	2.50372	1.17954	1	0.142904	1	0.221922	364	364	153	153	284.222	184.126	463	463	459	459	335.25	461
AGAP004750-RA translation initiation factor 4G|protein_coding|2L:3041661:3052055:-1|	2.63247	1.87811	1	0.143912	1	0.0621722	16804	16804	13788	13788	9258.14	8453.08	24923	24923	19582	19582	17387.8	22252.5
AGAP006880-RA Protein LMBR1L|protein_coding|2L:39321706:39337266:1|	2.59045	1.29982	1	0.144712	1	0.152004	600	600	254	254	437.439	302.844	823	823	746	746	568.593	784.5
AGAP011560-RA |protein_coding|3L:27745408:27753563:1|	2.88438	1.50113	1	0.144712	1	0.0347702	872	872	401	401	618.63	439.609	1237	1237	1299	1299	928.643	1268
AGAP009909-RA |protein_coding|3R:45193339:45196436:-1|	3.24396	1.87523	1	0.145415	1	0.0263027	194	622	22	128	395.304	313.198	320	952	365	1080	741.287	1016
AGAP004909-RA |protein_coding|2L:5815577:5817275:1|	1.55052	-1.71521	1	0.145454	1	0.0186787	1335	1335	771	771	1307.41	677.837	1083	1083	1019	1019	762.246	1051
AGAP004934-RA GALE3: galectin 3|protein_coding|2L:6196718:6201865:-1|	2.77146	1.49053	1	0.145565	1	0.0987011	536	536	433	433	364.72	270.254	778	778	720	720	543.626	749
AGAP002126-RA Or37: odorant receptor 37|protein_coding|2R:16085949:16087379:1|	-3.05047	-8.80357	1	0.145764	1	0.171742	6	6	3	3	4.40179	3.05047	1	1	1	1	0.5	1
AGAP007065-RA transcription factor CP2 and related proteins|protein_coding|2L:42135464:42147851:-1|	2.80907	1.54024	1	0.145865	1	0.0345436	4248	4248	3044	3044	2898.56	2140.92	6788	6788	5240	5240	4464.47	6014
AGAP005277-RA |protein_coding|2L:13554366:13556618:-1|	2.77714	1.33733	1	0.145988	0.0434272	2.55906e-05	110	110	71	71	84.423	55.8127	151	151	159	159	112.901	155
AGAP013270-RA |protein_coding|2R:10467756:10468892:-1|	3.7138	2.29787	1	0.145988	1	0.223901	12	12	3	3	7.1708	6.05848	27	27	18	18	16.4776	22.5
AGAP012344-RA |protein_coding|3L:40810325:40812118:1|	1.07131	-2.72984	1	0.146081	1	0.00671569	114	114	94	94	123.188	58.3398	70	70	55	55	45.1265	62.5
AGAP028515-RA |protein_coding|3L:18759367:18760426:1|	35.2768	30.5705	1	0.146383	1	0.0755993	112	112	0	0	45.9736	56	2825	2825	1126	1126	1405.44	1975.5
AGAP002759-RA T-complex protein 1 subunit gamma|protein_coding|2R:26779138:26781519:-1|	2.23193	1.24081	1	0.146881	1	0.0733713	9458	9458	5189	5189	6540.52	4776.35	10549	10549	10772	10772	8115.52	10660.5
AGAP012018-RA |protein_coding|3L:36401865:36404823:1|	2.71459	1.24132	1	0.147053	1	0.113558	932	932	395	395	743.05	470.974	1442	1442	1115	1115	922.364	1278.5
AGAP000538-RA TWDL9: cuticular protein TWDL family (TWDL9)|protein_coding|X:9631418:9634853:-1|	67.8181	24.4768	1	0.147541	1	0.0775388	29	29	19	19	29.4193	14.9075	1451	1451	571	571	720.09	1011
AGAP004087-RA |protein_coding|2R:49530175:49534956:1|	2.64673	1.31483	1	0.147848	1	0.0458044	1621	1621	1081	1081	1193.77	817.612	2198	2198	2130	2130	1569.6	2164
AGAP013508-RA |protein_coding|2R:56438941:56447468:1|	#DIV/0!	15.0987	1	0.147848	1	0.0485099	0	0	0	0	0.25	0	7	7	3	3	3.77467	5
AGAP009094-RA cysteine desulfurase|protein_coding|3R:25571785:25573885:-1|	1.77284	-1.37847	1	0.148128	1	0.893289	2302	2302	1336	1336	2075.45	1167.05	2094	2094	2044	2044	1505.63	2069
AGAP001769-RB Beat protein|protein_coding|2R:9701619:9706096:1|	6.8	6.35612	1	0.14833	1	0.0603327	1	30	0	0	11.8204	15	0	77	0	127	75.1319	102
AGAP005807-RD |protein_coding|2L:21523280:21610766:1|	2.50444	1.35738	1	0.148846	1	0.0554368	1165	11620	312	8641	8307.48	5878.15	1699	16695	1044	12748	11276.4	14721.5
AGAP005440-RA |protein_coding|2L:15477391:15481944:-1|	3.2671	1.83381	1	0.148905	1	0.0995583	361	361	224	224	233.552	181.966	697	697	492	492	428.29	594.5
AGAP010645-RA |protein_coding|3L:7939087:7940389:1|	3.23865	2.247	1	0.148941	1	0.00779669	3117	3721	202	248	1997.61	1867.45	4909	5977	4982	6119	4488.62	6048
AGAP000651-RA Actin5C: actin|protein_coding|X:11655380:11664337:-1|	3.72121	1.61554	1	0.150347	0.000259378	2.02639e-07	2008	17979	1374	24561	16646.5	9196.08	3562	31696	4066	36745	26893.2	34220.5
AGAP003296-RA LETM1 and EF-hand domain-containing protein 1, mitochondrial precursor|protein_coding|2R:35201744:35209430:-1|	3.33756	2.23029	1	0.150347	1	0.0223984	143	463	85	192	252.861	232.655	226	808	224	745	563.951	776.5
AGAP004244-RA Rolling pebbles|protein_coding|2R:53101973:53127099:1|	3.38684	2.38721	1	0.150347	1	0.00974289	2804	2804	1155	1155	1455.42	1406.47	5180	5180	4347	4347	3474.39	4763.5
AGAP004464-RA |protein_coding|2R:56715179:56717620:1|	2.54409	1.24494	1	0.150347	1	0.0486145	2164	2164	1227	1227	1636.73	1092.34	2776	2776	2782	2782	2037.64	2779
AGAP004806-RA GALE6: galectin 6|protein_coding|2L:3779245:3780367:-1|	2.85609	1.52408	1	0.150347	1	0.0527944	719	719	142	142	491.486	362.384	1032	1032	1038	1038	749.064	1035
AGAP006973-RA |protein_coding|2L:40432237:40432754:-1|	-2.70543	-6.30354	1	0.150347	1	0.165258	2	8	1	1	5.53491	4.05814	2	3	0	0	0.878063	1.5
AGAP013286-RB peptide-methionine (R)-S-oxide reductase|protein_coding|2R:30551708:30557708:1|	1.35126	-2.05015	1	0.150347	9.50385e-10	1.15901e-12	332	1771	143	917	1817.99	900.644	229	1217	224	1217	886.761	1217
AGAP006907-RA Cat eye syndrome chromosome region, candidate 1a|protein_coding|2L:39856602:39858724:1|	1.09032	-1.70291	1	0.151255	1	0.746414	3984	3984	1217	1217	2704.29	2007.66	2321	2321	2057	2057	1588.04	2189
AGAP007225-RA |protein_coding|2L:44410493:44410744:-1|	1.35782	-1.95567	1	0.151765	1	0.432931	756	2965	74	313	2882.71	1507.2	588	2555	339	1538	1474.03	2046.5
AGAP009260-RA centrin-1|protein_coding|3R:30052521:30053632:-1|	1.60623	-1.6383	1	0.151844	1	0.354581	912	912	385	385	884.256	462.884	781	781	706	706	539.741	743.5
AGAP007445-RA |protein_coding|2L:46613811:46614944:1|	1.52457	-1.5602	1	0.152055	1	0.737868	43	43	27	27	38.8428	21.9734	33	33	34	34	24.896	33.5
AGAP000984-RA |protein_coding|X:18904974:18913038:1|	3.81946	2.92913	1	0.152238	1	0.0204992	441	441	234	234	207.945	221.105	964	964	725	725	609.097	844.5
AGAP001330-RB furin|protein_coding|2R:3124554:3184359:1|	20.1	18.2656	1	0.152451	1	0.0949612	0	10	0	0	3.89992	5	0	143	0	58	71.2343	100.5
AGAP002023-RA |protein_coding|2R:14045793:14048939:1|	2.67895	1.38507	1	0.153093	1	0.134512	496	496	334	334	351.304	250.284	683	683	658	658	486.581	670.5
AGAP003497-RA |protein_coding|2R:38675379:38677520:1|	2.64656	1.37407	1	0.153093	1	0.0471699	2241	2241	978	978	1577.77	1129.58	3206	3206	2773	2773	2167.97	2989.5
AGAP009110-RA |protein_coding|3R:25663470:25664772:-1|	2.91408	1.81534	1	0.153093	1	0.0300077	5314	5314	971	971	3195.31	2672.71	8735	8735	6842	6842	5800.58	7788.5
AGAP011334-RA Failed axon connections protein|protein_coding|3L:21299916:21353050:-1|	2.49942	1.98607	1	0.153385	1	0.0919624	21819	21819	15025	15025	11125.9	10964.9	29684	29684	25128	25128	22096.8	27406
AGAP004803-RA |protein_coding|2L:3747710:3749568:-1|	1.3803	-1.98943	1	0.153784	1	0.164304	137	137	51	51	139.239	69.9123	102	102	91	91	69.9892	96.5
AGAP003751-RA CPAP1-C: |protein_coding|2R:42898087:42933564:1|	2.631	1.33948	1	0.154846	1	0.0926257	970	970	601	601	698.152	489.168	1352	1352	1222	1222	935.158	1287
AGAP003920-RA |protein_coding|2R:46267089:46267859:1|	1.4266	-1.91778	1	0.154846	1	0.413383	76	76	30	30	77.1427	38.9038	55	55	56	56	40.225	55.5
AGAP001919-RA protein disulfide-isomerase A6|protein_coding|2R:12097943:12099925:1|	2.34226	1.24874	1	0.155592	1	0.0378213	7746	7746	3914	3914	5494.76	3912.25	9003	9003	9324	9324	6861.55	9163.5
AGAP000700-RC Vesicle-associated membrane protein 7|protein_coding|X:12549191:12556851:1|	1.96301	-1.19806	1	0.1559	1	0.673049	26	579	11	432	499.747	293.172	35	623	23	528	417.131	575.5
AGAP003806-RA pseudouridine-5'-phosphate glycosidase|protein_coding|2R:43477525:43483423:1|	1.87813	-1.23149	1	0.155986	1	0.724135	324	324	155	155	278.2	164.259	308	308	309	309	225.905	308.5
AGAP009000-RA Chymotrypsin like protease|protein_coding|3R:22953739:22972726:-1|	43.297	19.8985	1	0.156322	1	0.0838877	45	45	48	48	35.4512	22.8884	1423	1423	559	559	705.426	991
AGAP003035-RA AP-3 complex subunit beta|protein_coding|2R:31277773:31281594:1|	2.83365	1.56961	1	0.156351	1	0.035633	1262	1262	796	796	831.195	635.4	1863	1863	1738	1738	1304.65	1800.5
AGAP003047-RD ATP-dependent RNA helicase|protein_coding|2R:31426492:31435188:-1|	1.94478	-1.23862	1	0.156351	1	0.668373	19	833	10	1050	735.642	421.899	27	896	16	745	593.922	820.5
AGAP003893-RE C-terminal-binding protein|protein_coding|2R:45636131:45675450:-1|	2.61774	1.22565	1	0.156351	1	0.0742661	238	2870	120	1628	2257.11	1450.3	353	4291	257	3302	2766.42	3796.5
AGAP005504-RD phospholipid scramblase 1|protein_coding|2L:16259340:16271322:-1|	-1.43143	-4.47633	1	0.156351	0.140762	7.76831e-05	0	443	0	421	522.213	226.166	0	113	0	203	116.661	158
AGAP011374-RA AP-1 complex subunit mu|protein_coding|3L:22427755:22429757:-1|	2.93314	1.22815	1	0.156351	0.715954	0.00035496	1650	1650	825	825	1457.19	835.624	2471	2471	2431	2431	1789.66	2451
AGAP012993-RA |protein_coding|2R:39359591:39361527:1|	1.54996	-1.3922	1	0.156351	1	0.79204	196	196	113	113	158.055	99.3576	142	142	166	166	113.529	154
AGAP013197-RA |protein_coding|2L:15379014:15379475:-1|	-1.03022	-2.90864	1	0.156351	1	0.094849	34	34	10	10	36.9594	17.5138	18	18	16	16	12.7068	17
AGAP028209-RA |protein_coding|3R:32313418:32315304:1|	3.16567	1.30156	1	0.156351	0	0	309	348	149	171	313.94	176.582	500	563	476	555	408.611	559
AGAP000757-RA peptide-O-fucosyltransferase|protein_coding|X:13765206:13766963:1|	1.845	-1.22408	1	0.157253	1	0.809883	602	602	301	301	504.006	304.608	549	549	575	575	411.744	562
AGAP000821-RA |protein_coding|X:15304985:15319139:1|	22.1642	4.95807	1	0.158061	1	0.0309664	30	30	70	70	50.393	15.7913	475	475	225	225	249.852	350
AGAP006569-RA acetyl-CoA synthetase|protein_coding|2L:34158499:34168017:1|	3.22875	1.96351	1	0.158061	1	0.0142358	4803	4803	3873	3873	2997.69	2416.57	7006	7006	8599	8599	5885.98	7802.5
AGAP010259-RA |protein_coding|3R:51727896:51751309:1|	2.76072	1.46885	1	0.158061	1	0.0358636	1472	1472	1020	1020	1012.3	741.656	2092	2092	2003	2003	1486.92	2047.5
AGAP000479-RA pre-rRNA-processing protein IPI3|protein_coding|X:8426333:8427705:1|	1.71477	-1.42799	1	0.158549	1	1	968	968	445	445	873.718	490.444	788	788	894	894	611.853	841
AGAP008803-RB |protein_coding|3R:18057920:18062361:-1|	3.1335	1.91092	1	0.15879	1	0.00823912	462	1932	310	998	1170.38	971.279	703	2995	777	3092	2236.5	3043.5
AGAP009281-RA Apolipoprotein D precursor|protein_coding|3R:30581871:30586646:-1|	1.55327	-1.31401	1	0.158833	1	0.965456	2240	2240	546	546	1678.75	1130.52	1729	1729	1783	1783	1277.57	1756
AGAP004747-RA Uncharacterized protein C05D11.1|protein_coding|2L:3034074:3037695:-1|	2.88184	1.67786	1	0.159076	1	0.0148748	2978	2978	1446	1446	1885.02	1498.35	4391	4391	4245	4245	3162.8	4318
AGAP007385-RA LYSC4: C-Type Lysozyme.|protein_coding|2L:46223945:46224992:1|	1.43303	-1.75959	1	0.159076	1	0.595247	243	243	61	61	226.028	123.515	221	221	133	133	128.455	177
AGAP006459-RA SUI1: protein translation factor SUI1|protein_coding|2L:32370953:32375631:1|	2.01209	1.1241	1	0.1591	0	0	42903	42903	35495	35495	30985.3	21803.5	43377	43377	44364	44364	34830.5	43870.5
AGAP004311-RA phosphopantothenate-cysteine ligase|protein_coding|2R:54371284:54376641:1|	2.95919	1.58872	1	0.15917	1	0.0919069	594	594	283	283	401.7	299.407	1004	1004	768	768	638.19	886
AGAP006098-RA NOS: nanos|protein_coding|2L:26644176:26645592:1|	1.18679	-2.08333	1	0.159498	1	0.423787	23	23	17	17	21.7545	11.7965	11	11	17	17	10.4422	14
AGAP008118-RA serine/threonine-protein kinase Chk1|protein_coding|3R:5886340:5904286:-1|	2.4254	1.18397	1	0.159895	1	0.098983	2543	2543	1451	1451	1915.72	1283.7	3354	3354	2873	2873	2268.16	3113.5
AGAP007301-RA ribonucleases P/MRP protein subunit RPP25|protein_coding|2L:45099802:45127857:1|	1.60774	-1.62293	1	0.160233	1	0.433401	517	517	225	225	496.879	262.48	424	424	420	420	306.161	422
AGAP006453-RA |protein_coding|2L:32301690:32303718:-1|	2.86104	1.60252	1	0.160522	1	0.201457	103	103	38	38	67.4778	52.079	158	158	140	140	108.135	149
AGAP004995-RA |protein_coding|2L:7670655:7673469:-1|	4.74943	3.44662	1	0.161316	1	0.142419	61	61	12	12	30.1721	30.6353	187	187	104	104	103.992	145.5
AGAP028578-RA |protein_coding|UNKN:3853425:3856853:-1|	4.31631	3.00194	1	0.161316	1	0.256695	6	6	2	2	3.26954	3.01184	14	14	12	12	9.81495	13
AGAP005037-RA coiled-coil domain-containing protein AGAP005037|protein_coding|2L:8668402:8700721:-1|	2.92949	1.542	1	0.161807	1	0.19655	22	226	15	197	156.423	114.184	33	387	26	282	241.204	334.5
AGAP001827-RA hypoxia up-regulated 1|protein_coding|2R:11265311:11269057:-1|	2.83461	1.8492	1	0.162125	1	0.0235841	5487	5487	2536	2536	3165.05	2757.7	8174	8174	7460	7460	5852.8	7817
AGAP013135-RA |protein_coding|2R:35177030:35178773:1|	2.99382	1.36561	1	0.162268	1	0.0107701	65	65	15	15	52.5392	33.0681	112	112	86	86	71.7479	99
AGAP012068-RA calpain, invertebrate|protein_coding|3L:37346839:37361850:-1|	2.08297	-1.05161	1	0.16259	1	0.298979	2975	2975	2196	2196	2402.63	1504.34	3300	3300	2967	2967	2284.72	3133.5
AGAP006657-RA |protein_coding|2L:36418990:36420535:-1|	1.28964	-2.10023	1	0.162662	1	0.288987	59	59	55	55	59.9433	30.2409	34	34	44	44	28.5413	39
AGAP006689-RA BTB (POZ) domain containing 9|protein_coding|2L:36713114:36714285:-1|	4.04936	2.32228	1	0.1628	1	0.152454	20	20	7	7	12.831	10.1251	52	52	30	30	29.7971	41
AGAP010992-RA |protein_coding|3L:14520392:14521567:1|	-6.28203	-20.8024	1	0.1628	1	0.0987929	6	6	3	3	7.80089	3.14102	1	1	0	0	0.375	0.5
AGAP011648-RA |protein_coding|3L:30789301:30791598:1|	5.96337	1.90845	1	0.1628	0.0828227	4.72193e-05	675	675	739	739	776.763	344.268	2416	2416	1690	1690	1482.41	2053
AGAP002816-RA ERO1-like protein alpha|protein_coding|2R:27947523:27950606:1|	2.72375	1.26534	1	0.163307	1	0.0335088	1198	1198	781	781	947.195	605.231	1611	1611	1686	1686	1198.53	1648.5
AGAP004294-RA ubiquilin|protein_coding|2R:54154050:54157694:1|	2.51338	1.43009	1	0.163481	1	0.0348271	5788	5788	3559	3559	3849.12	2917.19	7307	7307	7357	7357	5504.6	7332
AGAP008027-RA Slowmo|protein_coding|3R:4511376:4516680:1|	2.7113	1.65073	1	0.164264	1	0.0261841	434	7171	111	3148	4477.12	3611.18	625	9287	670	10295	7390.51	9791
AGAP006645-RA |protein_coding|2L:35623699:35652420:1|	3.20211	3.30777	1	0.1643	1	0.071873	1471	19870	167	2438	7876.56	9944.69	2730	37497	1898	26191	26053.9	31844
AGAP008987-RA |protein_coding|3R:22703662:22710632:1|	1.46937	-1.81361	1	0.164557	1	0.095132	350	350	190	190	346.915	177.968	269	269	254	254	191.285	261.5
AGAP003467-RA |protein_coding|2R:38030378:38031217:1|	10.5	9.89532	1	0.164857	1	0.177337	1	2	0	0	0.75	1	8	15	6	6	7.42149	10.5
AGAP000544-RA solute carrier family 35, member E1|protein_coding|X:9804234:9809542:1|	2.706	1.41516	1	0.165337	1	0.127189	599	599	226	226	418.002	302.107	888	888	747	747	591.539	817.5
AGAP010471-RA |protein_coding|3L:4056207:4058852:-1|	2.68745	1.15413	1	0.165337	1	0.00782729	148	2703	0	826	2329.71	1368.77	151	3954	150	3403	2688.79	3678.5
AGAP013318-RA Outer membrane lipoprotein Blc|protein_coding|2R:23665044:23665873:1|	1.26071	-2.04775	1	0.165337	1	0.00299376	6090	6090	1834	1834	5868.18	3102.61	3599	3599	4224	4224	2865.67	3911.5
AGAP013524-RA |protein_coding|2R:50689842:50692141:-1|	2.57859	1.29469	1	0.165337	1	0.0896239	1147	1147	567	567	836.98	578.611	1533	1533	1451	1451	1083.63	1492
AGAP010726-RA |protein_coding|3L:8998995:9002919:-1|	1.78809	-1.32996	1	0.165729	1	0.807561	228	228	58	58	200.697	115.766	205	205	209	209	150.905	207
AGAP012473-RA Eupolytin|protein_coding|UNKN:5080168:5081151:-1|	-3.35635	-12.065	1	0.165987	2.55243e-28	4.13683e-31	170	429	26	220	564.113	219.841	30	86	18	45	46.7562	65.5
AGAP006682-RA Exo7: exocyst complex component 7|protein_coding|2L:36677216:36679764:-1|	2.66734	1.38151	1	0.166586	1	0.106834	688	688	327	327	485.462	346.974	951	951	900	900	670.672	925.5
AGAP008782-RA 23.4 kDa salivary protein|protein_coding|3R:17762311:17763015:1|	-2.61281	-12.8319	1	0.166586	1	0.266461	5	5	4	4	6.41595	2.61281	2	2	0	0	0.5	1
AGAP005672-RA staphylococcal nuclease domain-containing protein 1|protein_coding|2L:18535500:18542604:-1|	2.85716	2.31559	1	0.167184	1	0.0440221	1858	13174	431	3378	6294.82	6607.45	2720	20010	2341	17747	14576.2	18878.5
AGAP008836-RA crossover junction endonuclease MUS81|protein_coding|3R:19285945:19287406:-1|	1.80499	-1.17694	1	0.167184	1	0.777312	765	765	275	275	595.553	386.428	701	701	694	694	506.017	697.5
AGAP011358-RA |protein_coding|3L:21847951:21850205:-1|	2.85785	1.35844	1	0.167184	1	0.0431528	856	856	430	430	666.532	432.318	1182	1182	1289	1289	905.44	1235.5
AGAP004455-RA GNBPB1: 3-Glucan Binding Protein (BGBP)|protein_coding|2R:56680939:56682732:-1|	2.72593	1.85761	1	0.167296	1	0.0379069	8131	8131	1672	1672	4561.13	4086.68	11870	11870	10410	10410	8472.79	11140
AGAP010251-RA coatomer protein complex, subunit alpha (xenin)|protein_coding|3R:51658302:51662103:-1|	2.88395	1.79509	1	0.167296	1	0.0170956	4360	4360	2277	2277	2620.45	2192.13	6602	6602	6042	6042	4703.95	6322
AGAP000815-RA INTB: integrin beta subunit|protein_coding|X:14937287:14950975:1|	2.71851	1.81275	1	0.167613	1	0.0391419	8152	8152	5329	5329	4669.25	4098.57	12045	12045	10239	10239	8464.19	11142
AGAP009849-RA SP14D1|protein_coding|3R:44185219:44199631:1|	3.05029	1.28622	1	0.168132	0.0305779	1.83431e-05	93	93	47	47	81.5369	47.3726	156	156	133	133	104.874	144.5
AGAP006818-RA ribonucleoside-diphosphate reductase subunit M2|protein_coding|2L:38869110:38873116:1|	2.49062	1.26115	1	0.168599	1	0.0364405	3746	3746	2060	2060	2755.74	1890.69	4677	4677	4741	4741	3475.39	4709
AGAP008237-RA putative G-protein coupled receptor GPCR|protein_coding|3R:7559783:7562432:-1|	3.27943	1.46503	1	0.168624	1	0.00348545	303	303	155	155	252.372	153.533	469	469	538	538	369.733	503.5
AGAP008332-RA replication factor A2|protein_coding|3R:9198239:9199373:-1|	1.84187	-1.216	1	0.168624	1	0.757079	955	955	244	244	785.948	482.933	858	858	921	921	646.341	889.5
AGAP010894-RA signal recognition particle receptor subunit alpha|protein_coding|3L:12707817:12710100:-1|	2.7887	1.52751	1	0.168624	1	0.0185558	2527	2527	1034	1034	1704.59	1272.82	3554	3554	3545	3545	2603.77	3549.5
AGAP011822-RA proteasome component ECM29|protein_coding|3L:33824771:33831791:-1|	3.19366	2.10398	1	0.168747	1	0.00984956	2133	2133	1304	1304	1190.49	1071.03	3468	3468	3373	3373	2504.76	3420.5
AGAP001950-RA membrane-associated tyrosine- and threonine-specific cdc2-inhibitory kinase|protein_coding|2R:12774801:12777198:1|	2.6522	1.39198	1	0.170556	1	0.237513	213	213	133	133	148.772	107.646	303	303	268	268	207.088	285.5
AGAP003787-RA glucose dehydrogenase (acceptor)|protein_coding|2R:43303640:43305690:1|	11	10.3952	1	0.170556	1	0.0574931	1	1	0	0	0.375	0.5	7	7	4	4	3.8982	5.5
AGAP009785-RA |protein_coding|3R:43279075:43280889:1|	1.82394	-1.33965	1	0.170593	1	0.8162	1240	1240	553	553	1116.39	628.311	1169	1169	1123	1123	833.341	1146
AGAP010403-RA Enoyl-CoA hydratase domain-containing protein 3, mitochondrial|protein_coding|3L:2776773:2778881:-1|	1.56506	-1.29147	1	0.17116	1	0.938933	2132	2132	947	947	1574.27	1075.68	1824	1824	1543	1543	1218.98	1683.5
AGAP008871-RA GPRFZ4: putative frizzled 4-like receptor|protein_coding|3R:20136465:20172456:-1|	2.68575	1.36688	1	0.171193	1	0.140562	628	628	266	266	450.475	316.857	939	939	763	763	615.744	851
AGAP009821-RA |protein_coding|3R:43801376:43802935:1|	-1.03246	-2.84647	1	0.171193	1	0.449806	9	9	8	8	9.31015	4.64607	4	4	5	5	3.27077	4.5
AGAP001498-RA GPROPDR: putative opioid receptor|protein_coding|2R:5668629:5670745:-1|	1.67818	-1.34636	1	0.172338	1	1	238	238	127	127	197.935	120.667	189	189	216	216	147.015	202.5
AGAP002923-RA bystin|protein_coding|2R:29629576:29631329:-1|	1.72637	-1.44715	1	0.172391	1	1	2035	2035	1123	1123	1872.81	1031.93	1762	1762	1801	1801	1294.14	1781.5
AGAP003907-RA |protein_coding|2R:45780777:45781846:-1|	1.85564	-1.27174	1	0.172391	1	0.574799	199	199	78	78	173.729	101.043	196	196	179	179	136.608	187.5
AGAP011478-RA |protein_coding|3L:25038434:25049152:-1|	1.71744	-1.40927	1	0.172391	1	1	4034	4034	1569	1569	3626.4	2047.23	3621	3621	3411	3411	2573.25	3516
AGAP012506-RA |protein_coding|UNKN:9603939:9604843:-1|	#DIV/0!	#DIV/0!	1	0.172391	1	0.13806	0	0	0	0	0	0	2	6	1	2	2.8915	4
AGAP007141-RA Serine-type enodpeptidase|protein_coding|2L:43562501:43563392:1|	#DIV/0!	#DIV/0!	1	0.172676	1	0.317512	2	2	2	2	2.888	1.05198	0	0	0	0	0	0
AGAP009936-RA cyclin-dependent kinase 8/11|protein_coding|3R:45656532:45658126:1|	2.49134	1.13685	1	0.17347	1	0.242293	411	411	167	167	328.983	207.92	565	565	471	471	374.005	518
AGAP001718-RA |protein_coding|2R:8919553:8920874:-1|	1.80738	-1.29678	1	0.173855	1	0.67759	4741	4741	1757	1757	4136.48	2404.58	4728	4728	3964	3964	3189.81	4346
AGAP007683-RA Vacuolar protein sorting-associated protein 35|protein_coding|2L:49005695:49009044:-1|	2.64187	1.35421	1	0.173921	1	0.0530844	1724	1724	965	965	1233.54	869.08	2421	2421	2171	2171	1670.47	2296
AGAP008811-RA |protein_coding|3R:18133961:18140874:-1|	1.66311	-1.48088	1	0.174899	1	0.938255	105	105	88	88	95.8399	53.5143	88	88	90	90	64.7181	89
AGAP012737-RA Nucleoside diphosphate-linked moiety X motif 19, mitochondrial precursor|protein_coding|UNKN:26263829:26264797:1|	3.46222	1.41196	1	0.175753	1	0.00567429	33	54	17	25	48.7687	27.5834	62	110	50	81	68.8597	95.5
AGAP005564-RC transcription factor CP2 and related proteins|protein_coding|2L:17101411:17104645:-1|	4.39132	2.0543	1	0.176184	1	0.0563098	6	80	6	21	62.8351	40.6484	48	225	30	132	129.082	178.5
AGAP009051-RA |protein_coding|3R:24800910:24804831:1|	2.35076	1.31471	1	0.176323	1	0.0617398	7419	7419	2006	2006	5032.33	3742.41	9211	9211	8384	8384	6616.07	8797.5
AGAP012079-RA Miranda|protein_coding|3L:37456703:37459665:-1|	3.08929	1.88038	1	0.176323	1	0.0348271	716	716	278	278	428.039	360.115	1197	1197	1028	1028	804.878	1112.5
AGAP027999-RA |protein_coding|3L:844301:845215:-1|	-1.02794	-1.91418	1	0.176729	1	0.673602	1796	1796	263	263	1221.14	904.586	897	897	863	863	637.942	880
AGAP004824-RA translation initiation factor 5B|protein_coding|2L:3953334:3982092:-1|	2.56706	1.33245	1	0.176838	1	0.0438176	2750	2750	1616	1616	1953.38	1386.6	3701	3701	3418	3418	2602.78	3559.5
AGAP006900-RA |protein_coding|2L:39634589:39672322:-1|	3.10566	1.78307	1	0.17697	1	0.10426	363	363	189	189	229.161	182.892	649	649	487	487	408.611	568
AGAP010661-RA Eupolytin|protein_coding|3L:8136625:8137219:-1|	-1.56929	-2.70094	1	0.17697	1	0.417652	6298	6298	557	557	3912.15	3169.98	2682	2682	1358	1358	1448.44	2020
AGAP001514-RA pre-mRNA 3'-end-processing factor FIP1|protein_coding|2R:5742048:5744240:-1|	2.61735	1.30206	1	0.177044	1	0.113505	750	750	366	366	551.407	378.436	989	989	992	992	717.965	990.5
AGAP003576-RA transportin-3|protein_coding|2R:40087271:40092100:-1|	2.6731	1.3425	1	0.177986	1	0.0168026	2834	2834	2251	2251	2086.98	1429.99	3737	3737	3908	3908	2801.78	3822.5
AGAP006757-RA |protein_coding|2L:37902281:37914706:1|	-1.06857	-3.31427	1	0.178317	7.47663e-32	1.23581e-34	1465	1465	1478	1478	1682.87	747.463	743	743	656	656	507.765	699.5
AGAP011287-RA GALE5: galectin 5|protein_coding|3L:20570651:20571617:-1|	3.24335	1.30977	1	0.179219	1.79121e-05	1.54815e-08	1366	1366	310	310	1245.33	692.339	2244	2244	2247	2247	1631.09	2245.5
AGAP004880-RC L-lactate dehydrogenase|protein_coding|2L:4905326:4908734:1|	2.62501	1.36118	1	0.179486	1	0.0746036	96	1268	19	372	895.166	639.235	148	1757	135	1599	1218.48	1678
AGAP005662-RA acyl-CoA dehydrogenase|protein_coding|2L:18491771:18494246:-1|	2.26266	1.30184	1	0.180412	1	0.0779643	9648	9648	3159	3159	6422.07	4868.39	11434	11434	10597	10597	8360.52	11015.5
AGAP002922-RA secretory carrier-associated membrane protein|protein_coding|2R:29619274:29622732:-1|	2.73781	1.56289	1	0.181266	1	0.0275047	3316	3316	1094	1094	2142.57	1669.22	4831	4831	4309	4309	3348.59	4570
AGAP005564-RB transcription factor CP2 and related proteins|protein_coding|2L:17101402:17147936:-1|	2.74094	1.34924	1	0.181266	1	0.131794	0	243	1	143	183.511	122.951	0	323	0	351	247.601	337
AGAP011789-RA CLIPA6: CLIP-domain serine protease|protein_coding|3L:33275117:33276554:-1|	2.23303	1.49071	1	0.18153	1	0.101399	20959	20964	5375	5375	12446.8	10565.2	24314	24318	22867	22867	18554.5	23592.5
AGAP002390-RA |protein_coding|2R:20883327:20886049:1|	2.47698	1.31141	1	0.181836	1	0.0395236	4612	4612	2221	2221	3261.15	2326.22	5869	5869	5655	5655	4276.7	5762
AGAP001993-RA RNA-binding protein Musashi|protein_coding|2R:13234706:13237607:-1|	2.68341	1.40042	1	0.182634	1	0.18001	364	364	151	151	254.621	183.722	529	529	457	457	356.575	493
AGAP012722-RA |protein_coding|UNKN:25157836:25158687:1|	1.46417	-1.84938	1	0.182935	1	0.517813	31	66	14	29	66.7262	33.8076	29	48	30	51	36.0803	49.5
AGAP007381-RA |protein_coding|2L:46201449:46203621:-1|	2.66635	1.32969	1	0.183566	1	0.0356474	1794	1794	776	776	1323.36	904.982	2386	2386	2440	2440	1759.66	2413
AGAP009638-RA |protein_coding|3R:37406421:37422931:1|	2.91091	2.33714	1	0.183566	1	0.0498332	11917	11917	10101	10101	5728.81	5977.35	19280	19280	15519	15519	13389	17399.5
AGAP013035-RA |protein_coding|2R:33796329:33797996:-1|	1.59143	-1.62141	1	0.183893	1	0.468044	272	345	110	149	330.494	175.313	213	274	223	284	203.831	279
AGAP007031-RA Scabrous protein|protein_coding|2L:41165091:41222640:-1|	3.62625	2.66539	1	0.184644	1	0.0486551	314	314	67	67	154.525	157.601	661	661	482	482	411.869	571.5
AGAP003551-RA beta-1,4-mannosyltransferase|protein_coding|2R:39447542:39449167:1|	2.83379	1.23629	1	0.185184	1	0.00677222	1423	1423	622	622	1199.4	719.885	2009	2009	2071	2071	1482.8	2040
AGAP000477-RA serine/threonine kinase 32|protein_coding|X:8293985:8359883:1|	1.7547	-1.34506	1	0.185329	1	0.997322	85	85	56	56	74.3828	43.3122	75	75	77	77	55.3009	76
AGAP005640-RA pre-mRNA-processing factor 6|protein_coding|2L:18121372:18124666:1|	2.72833	1.37642	1	0.185329	1	0.0538614	1014	1014	652	652	739.91	511.484	1369	1369	1422	1422	1018.43	1395.5
AGAP007663-RA |protein_coding|2L:48860158:48861615:-1|	2.48978	1.54009	1	0.185338	1	0.048721	7967	7967	1659	1659	4899.7	4011.6	10255	10255	9721	9721	7545.97	9988
AGAP002270-RB CLIPB7: CLIP-domain serine protease|protein_coding|2R:18407724:18410825:-1|	#DIV/0!	#DIV/0!	1	0.185442	1	0.0205753	0	0	0	0	0	0	0	10	1	20	11.3203	15
AGAP006019-RA maltase|protein_coding|2L:24773211:24775285:1|	-3.60588	-5.81304	1	0.185761	1	0.259388	4523	4523	1116	1116	2666.03	2273.51	677	677	584	584	458.629	630.5
AGAP004098-RA GTP-binding protein SAR1|protein_coding|2R:49753998:49757394:1|	2.25757	1.35371	1	0.185839	1	0.0609662	1674	14012	693	6604	9034.64	7071.33	2074	15794	2132	16134	12230.3	15964
AGAP013404-RA |protein_coding|2R:28209117:28210995:1|	1.88729	-1.27063	1	0.18646	1	0.722377	55	904	18	548	796.727	457.799	47	845	48	883	627.032	864
AGAP008350-RA DBLOX: Double Oxidase: Two Peroxidase domains.|protein_coding|3R:9726877:9731776:1|	3.73735	3.0761	1	0.186667	1	0.0220684	3179	3179	501	501	1434.72	1591.9	6955	6955	4944	4944	4413.34	5949.5
AGAP007595-RA |protein_coding|2L:48096508:48098675:1|	1.96559	-1.2108	1	0.186859	1	0.617511	751	751	431	431	657.624	380.293	766	766	729	729	543.13	747.5
AGAP004775-RB Xaa-Pro dipeptidase|protein_coding|2L:3401014:3435406:-1|	1.84558	-1.31258	1	0.187013	1	0.768529	13	1306	3	770	1168.06	661.582	14	1210	16	1232	889.894	1221
AGAP005555-RA CTCF-like protein|protein_coding|2L:17000992:17003289:-1|	2.68418	1.40308	1	0.187013	1	0.110817	669	669	299	299	466.652	337.347	958	958	853	853	654.747	905.5
AGAP004942-RA poly(rC)-binding protein 2/3/4|protein_coding|2L:6377641:6425024:-1|	3.22548	1.57789	1	0.187103	1	0.0673031	1397	1397	421	421	1040.62	704.856	2718	2718	1829	1829	1641.99	2273.5
AGAP004881-RA Bestrophin 2,3,4|protein_coding|2L:4925706:4932269:1|	2.58217	1.14719	1	0.187391	1	0.123048	1034	1034	809	809	850.264	522.815	1490	1490	1210	1210	975.411	1350
AGAP011366-RA COE18026: carboxylesterase|protein_coding|3L:22022788:22024835:-1|	4.53403	2.00324	1	0.187894	1	0.0457813	37	37	33	33	30.6756	18.8574	107	107	64	64	61.4507	85.5
AGAP000277-RA EF-hand calcium-binding domain-containing protein 1|protein_coding|X:5028370:5034922:-1|	3.15301	1.6187	1	0.188451	1	0.0864897	206	206	113	113	149.398	104.186	298	298	359	359	241.83	328.5
AGAP010172-RA protein phosphatase 2 (formerly 2A), catalytic subunit|protein_coding|3R:49898854:49904150:-1|	3.88947	2.80044	1	0.188451	1	0.0121298	4	2608	0	334	1347.26	1308.02	9	4422	4	5753	3772.91	5087.5
AGAP004061-RA |protein_coding|2R:49267155:49270223:1|	2.63929	1.35336	1	0.188635	1	0.116716	682	682	468	468	487.218	344.032	913	913	903	903	659.38	908
AGAP004268-RA UDP-glucuronate decarboxylase|protein_coding|2R:53500412:53505054:1|	1.95522	-1.21838	1	0.188832	1	0.686034	405	436	221	233	381.273	220.947	461	475	364	389	312.934	432
AGAP000105-RA |protein_coding|X:1749256:1751758:-1|	2.82971	1.46464	1	0.190013	1	0.0749717	647	647	325	325	458.001	326.358	884	884	963	963	670.807	923.5
AGAP006249-RA solute carrier family 12 (potassium/chloride transporters), member 8|protein_coding|2L:28611340:28614271:-1|	2.95614	1.66729	1	0.190013	1	0.0521917	1105	1105	481	481	710.802	556.131	1840	1840	1448	1448	1185.11	1644
AGAP012192-RA DNA mismatch repair protein MLH1|protein_coding|3L:38566098:38568181:1|	1.06375	-1.76159	1	0.190543	1	0.703752	619	619	265	265	426.904	312.102	344	344	320	320	242.34	332
AGAP002627-RA S-formylglutathione hydrolase|protein_coding|2R:24328431:24329612:-1|	1.7521	-1.3492	1	0.190614	1	0.915198	2353	2353	850	850	2050.19	1191.71	1985	1985	2191	2191	1519.56	2088
AGAP008838-RA minor histocompatibility antigen H13|protein_coding|3R:19290577:19292653:-1|	2.47176	1.45399	1	0.190614	1	0.0434603	7161	7161	2790	2790	4607.07	3608.15	8979	8979	8858	8858	6698.65	8918.5
AGAP010323-RA |protein_coding|3L:707359:708002:1|	1.16708	-2.12923	1	0.190948	1	0.49525	15	15	6	6	14.4666	7.71152	8	8	10	10	6.7943	9
AGAP013711-RA |protein_coding|3R:6097329:6099544:-1|	1.22716	-1.71102	1	0.190948	1	0.350192	32	32	23	23	25.3997	16.2977	20	20	20	20	14.8448	20
AGAP005783-RA |protein_coding|2L:20572014:20578767:1|	3.03702	1.95446	1	0.1911	1	0.0151232	3041	3041	2289	2289	1741.27	1527.48	4835	4835	4443	4443	3403.25	4639
AGAP001548-RA Stress-associated endoplasmic reticulum protein 2|protein_coding|2R:6095854:6097189:-1|	1.22397	-2.18487	1	0.192213	4.69219e-77	8.50035e-80	722	6107	35	2715	6113.21	3115.69	396	3853	368	3774	2797.98	3813.5
AGAP007282-RA |protein_coding|2L:44999450:45000275:-1|	1.02038	-2.96902	1	0.192763	2.89387e-12	4.22463e-15	310	542	130	166	610.377	276.367	184	289	164	275	205.582	282
AGAP009552-RA sulfotransferase (Sult)|protein_coding|3R:36045524:36046865:-1|	-1.73188	-4.62257	1	0.192763	1	0.346938	5	5	4	4	5.78727	2.59783	1	1	2	2	1.25196	1.5
AGAP001649-RA glucosylceramidase|protein_coding|2R:7281482:7283417:1|	1.53347	-1.31159	1	0.192816	1	1	351	351	170	170	259.768	177.376	283	283	261	261	198.056	272
AGAP006445-RA COP9 signalosome complex subunit 3|protein_coding|2L:32192016:32194217:-1|	2.08007	-1.07363	1	0.192816	1	0.40177	1378	1378	689	689	1131.66	696.611	1503	1503	1395	1395	1054.04	1449
AGAP013267-RA |protein_coding|2R:30163522:30177469:1|	2.90986	1.69507	1	0.192816	1	0.101393	354	354	89	89	222.642	178.359	538	538	500	500	377.394	519
AGAP001280-RA potassium inwardly-rectifying channel subfamily J|protein_coding|2R:2263694:2269072:1|	1.76959	-1.20969	1	0.192863	1	0.791848	1176	1176	575	575	915.843	593.924	1176	1176	926	926	757.086	1051
AGAP028040-RA |protein_coding|3L:36673270:36674981:-1|	1.63359	-1.54947	1	0.193196	1	0.755412	189	210	113	136	198.064	106.82	158	178	153	171	127.826	174.5
AGAP004994-RA Krueppel-like factor 5|protein_coding|2L:7622152:7622776:-1|	6.5	6.37291	1	0.193655	1	0.160729	2	2	0	0	0.75	1	7	7	6	6	4.77968	6.5
AGAP011728-RA ankyrin repeat and BTB/POZ domain-containing protein 2|protein_coding|3L:32503422:32509436:-1|	3.21551	2.12262	1	0.193655	1	0.010069	1834	1834	740	740	1027	920.85	2938	2938	2984	2984	2179.93	2961
AGAP001947-RA tankyrase|protein_coding|2R:12727416:12743008:-1|	2.83354	1.58889	1	0.193821	1	0.0486687	1168	1168	781	781	760.716	587.957	1791	1791	1541	1541	1208.7	1666
AGAP012553-RA |protein_coding|UNKN:15576814:15577523:1|	11	8.05276	1	0.193931	1	0.0559398	0	1	0	0	0.5	0.5	1	6	2	5	4.02638	5.5
AGAP002348-RA exosome complex component RRP45|protein_coding|2R:20506394:20507830:-1|	1.67252	-1.53673	1	0.194096	1	0.690575	1105	1105	547	547	1046.65	560.533	914	914	961	961	681.088	937.5
AGAP002942-RA |protein_coding|2R:29878419:29985540:1|	3.34793	2.48157	1	0.195011	1	0.0136054	2870	2870	951	951	1416.57	1438.65	5207	5207	4426	4426	3515.32	4816.5
AGAP003075-RB |protein_coding|2R:32124793:32137059:1|	1.46923	-1.84417	1	0.195011	1	0.0413081	79	478	26	208	481.833	242.984	59	351	61	363	261.273	357
AGAP005324-RB ubiquitin-conjugating enzyme E2 W|protein_coding|2L:14075295:14100657:1|	1.74962	-1.47472	1	0.195011	1	0.962147	56	1056	22	1010	994.596	535.544	60	1016	49	858	674.432	937
AGAP002992-RC Carbonic anhydrase|protein_coding|2R:30639828:30641115:1|	1.31114	-2.0454	1	0.195152	1	0.274268	72	520	25	245	522.33	264.273	37	289	52	404	255.368	346.5
AGAP007523-RB myosin heavy chain|protein_coding|2L:47149991:47187591:1|	3.19599	2.54564	1	0.195291	1	0.0531725	437	9717	493	4701	4702.08	4873.14	808	18321	708	12828	11969.8	15574.5
AGAP010245-RA Roundabout|protein_coding|3R:51542864:51554877:-1|	2.91151	1.66767	1	0.196595	1	0.0898954	394	394	300	300	252.611	198.522	588	588	568	568	421.272	578
AGAP005793-RA |protein_coding|2L:20768071:20769993:1|	-1.24288	-3.79394	1	0.197334	1	0.138295	18	18	18	18	21.0014	9.32156	7	7	8	8	5.53553	7.5
AGAP001955-RA N-acetylglucosaminylphosphatidylinositol deacetylase|protein_coding|2R:12802213:12808232:1|	1.56966	-1.63702	1	0.197397	1	0.774894	7	565	9	430	532.609	286.687	5	538	2	362	325.353	450
AGAP010591-RA RpS20: 40S ribosomal protein S20|protein_coding|3L:6563226:6564786:-1|	1.30656	-1.16131	1	0.198152	1	0.00823373	122984	122984	52232	52232	79520.6	62555	75515	75515	87949	87949	68475.2	81732
AGAP002428-RA |protein_coding|2R:21210652:21220711:-1|	3.11757	1.3368	1	0.198788	1	0.00771932	20	194	18	92	165.706	98.474	40	354	28	260	221.515	307
AGAP003470-RA Osiris 19|protein_coding|2R:38061429:38062320:1|	31	27.4862	1	0.198788	1	0.10717	9	10	0	0	4.02511	5	183	225	77	85	110.635	155
AGAP005300-RA nuclear factor erythroid 2, invertebrate|protein_coding|2L:13816597:13855160:-1|	3.96228	3.28806	1	0.198788	1	0.0334068	459	2199	80	308	969.148	1100.88	1121	5284	775	3440	3186.62	4362
AGAP012407-RA protein disulfide-isomerase A1|protein_coding|3L:41763690:41768421:-1|	2.30216	2.00393	1	0.2001	1	0.160473	36769	36769	6674	6674	17090.3	18467.2	43547	43547	41482	41482	34247.8	42514.5
AGAP006936-RB Mitochondrial cytochrome c1 heme protein|protein_coding|2L:40158420:40161112:1|	1.13298	-1.62363	1	0.200794	1	0.590668	3	8912	7	4470	6135.85	4500.09	4	4252	3	5945	3779.08	5098.5
AGAP000280-RA guanylate cyclase soluble subunit alpha|protein_coding|X:5040238:5043715:-1|	2.49602	1.21787	1	0.201447	1	0.248788	23	201	19	159	152.536	101.762	27	253	26	255	185.768	254
AGAP008213-RA CYP6M3: cytochrome P450|protein_coding|3R:6931811:6933699:1|	3.39445	2.58305	1	0.201698	1	0.00966175	2439	2439	255	255	1173.95	1222.29	4280	4280	4018	4018	3032.37	4149
AGAP003546-RC Polychaetoid, isoform F|protein_coding|2R:39365615:39417869:1|	3.36279	2.28094	1	0.202178	1	0.0277005	79	719	69	639	383.766	361.01	154	1358	113	1070	875.35	1214
AGAP008183-RA CLIPD2: CLIP-domain serine protease|protein_coding|3R:6438670:6443979:1|	2.58637	1.3491	1	0.202178	1	0.0537861	2146	2146	668	668	1508.41	1081.63	2903	2903	2692	2692	2035	2797.5
AGAP013219-RA Elongation of very long chain fatty acids protein 7|protein_coding|2R:33759945:33761032:1|	1.55391	-1.73712	1	0.202547	1	0.153792	367	639	124	240	635.32	324.664	307	524	279	485	365.732	504.5
AGAP000217-RA |protein_coding|X:3631408:3638938:-1|	3.02148	1.63172	1	0.203766	1	0.217209	87	87	67	67	58.8132	44.0182	156	156	110	110	95.9666	133
AGAP010872-RA ATP-dependent RNA helicase DDX35|protein_coding|3L:12311475:12354272:1|	2.54039	1.27866	1	0.203905	1	0.196846	492	492	281	281	359.073	248.387	657	657	605	605	459.132	631
AGAP009377-RA cellular retinaldehyde-binding protein|protein_coding|3R:31854484:31855852:1|	1.71728	-1.29982	1	0.204988	1	1	273	357	83	108	297.384	180.809	232	290	267	331	228.788	310.5
AGAP011871-RA |protein_coding|3L:34557291:34564047:-1|	2.74826	1.30506	1	0.205845	1	0.103629	469	469	212	212	362.469	237.059	628	628	675	675	473.045	651.5
AGAP003606-RA fatty acyl-CoA reductase|protein_coding|2R:40467630:40471697:-1|	2.64272	1.38243	1	0.206702	1	0.053068	1754	1754	726	726	1230.16	883.937	2449	2449	2223	2223	1700.62	2336
AGAP003207-RA signal peptide peptidase-like 3|protein_coding|2R:33885423:33887223:-1|	2.8973	1.2291	1	0.2072	1	0.0422758	912	912	421	421	785.442	461.637	1501	1501	1174	1174	965.384	1337.5
AGAP007897-RA UbiA prenyltransferase domain containing 1|protein_coding|3R:2571447:2574285:1|	2.78066	1.52028	1	0.207425	1	0.0595798	797	1078	373	489	717.076	542.857	1204	1617	1037	1402	1090.16	1509.5
AGAP009335-RA F-box and leucine-rich repeat protein 15|protein_coding|3R:31533114:31534700:1|	1.93394	-1.14904	1	0.207586	1	0.620427	948	948	402	402	774.663	479.332	917	917	937	937	674.184	927
AGAP010382-RA ARS2: Serrate RNA effector molecule homolog|protein_coding|3L:2396139:2402310:-1|	2.57752	1.41174	1	0.207605	1	0.0414706	4053	4053	2423	2423	2734.06	2042.08	5586	5586	4941	4941	3859.8	5263.5
AGAP006497-RA CPR134: cuticular protein RR-2 family 134|protein_coding|2L:33052163:33062575:1|	1.32946	-1.99426	1	0.207868	1	0.0173613	5523	5523	2978	2978	5450.61	2815.43	4193	4193	3293	3293	2733.14	3743
AGAP007280-RA |protein_coding|2L:44989406:44998017:1|	5.48801	3.97083	1	0.207868	1	0.264774	8	8	3	3	4.02264	4.00874	30	30	14	14	15.9732	22
AGAP007611-RA |protein_coding|2L:48248229:48263000:1|	3.34048	2.30755	1	0.207868	1	0.0284407	2478	2478	931	931	1321.29	1243.38	4781	4781	3526	3526	3048.95	4153.5
AGAP012097-RA solute carrier family 25 (mitochondrial oxoglutarate transporter), member 11|protein_coding|3L:37635911:37637229:1|	1.76725	-1.27596	1	0.207868	1	0.825301	2100	2100	657	657	1748.39	1062.38	1776	1776	1979	1979	1370.26	1877.5
AGAP011133-RA |protein_coding|3L:17692379:17696099:1|	2.52378	1.33802	1	0.20789	1	0.0309825	4569	4569	3179	3179	3223.76	2304.28	5788	5788	5843	5843	4313.45	5815.5
AGAP008916-RA RpL7: 60S ribosomal protein L7|protein_coding|3R:20781441:20782813:1|	1.39182	-1.06776	1	0.208176	1	0.00194838	113646	113646	54850	54850	72307.4	57819	77069	77069	83878	83878	67718.9	80473.5
AGAP001797-RF Tropomyosin 1|protein_coding|2R:10556935:10580445:1|	353.395	85.7667	1	0.208249	1	0.10331	0	3	0	11	4.65149	1.58887	4	826	1	297	398.943	561.5
AGAP003024-RA |protein_coding|2R:31230956:31232558:1|	-1.53893	-3.94024	1	0.208249	1	0.283337	5	113	3	94	113.401	57.7097	0	0	3	75	28.7803	37.5
AGAP005516-RA |protein_coding|2L:16554936:16558482:-1|	-3.09038	-24.1345	1	0.20877	1	0.357384	3	3	3	3	3.01681	1.54519	1	1	0	0	0.125	0.5
AGAP005246-RC SRPN10: serine protease inhibitor (serpin) 10|protein_coding|2L:12996641:13001344:-1|	3.15945	2.06612	1	0.208989	1	0.0260261	154	744	19	104	414.743	373.8	229	1241	245	1121	856.908	1181
AGAP011505-RA |protein_coding|3L:25725970:25726656:-1|	3.08569	1.91773	1	0.208989	1	0.0424934	610	610	39	39	355.672	306.739	1017	1017	876	876	682.082	946.5
AGAP010641-RA |protein_coding|3L:7909516:7917149:-1|	2.88401	1.65257	1	0.209271	1	0.0342812	1769	1769	578	578	1129.1	890.079	2793	2793	2341	2341	1865.92	2567
AGAP002933-RB 2-oxoglutarate and iron-dependent oxygenase domain-containing protein 1|protein_coding|2R:29835569:29838048:-1|	1.91782	-1.19296	1	0.209598	1	0.716294	528	595	329	342	503.005	301.123	531	572	530	583	421.646	577.5
AGAP005017-RA |protein_coding|2L:8324708:8327190:1|	2.66977	1.40576	1	0.209873	1	0.129341	644	644	343	343	446.845	324.747	935	935	799	799	628.156	867
AGAP003860-RA proline dehydrogenase|protein_coding|2R:44656487:44675047:1|	1.64002	-1.34257	1	0.210696	1	0.982845	92	2290	40	2837	1864.28	1157.91	95	1731	78	2067	1388.59	1899
AGAP007867-RA |protein_coding|3R:2377001:2386652:1|	2.35018	2.27815	1	0.211385	1	0.165696	73368	73368	30709	30709	31001.5	36819	92213	92213	80850	80850	70626.1	86531.5
AGAP002996-RD ATP-dependent Clp protease ATP-binding subunit clpX-like, mitochondrial|protein_coding|2R:30731595:30753555:1|	3.65698	3.05959	1	0.211456	1	0.115586	4	107	1	18	46.7393	53.5961	9	227	4	165	143.003	196
AGAP003824-RA Conserved oligomeric Golgi complex subunit 2|protein_coding|2R:43796558:43799148:1|	1.66596	-1.23414	1	0.211456	1	0.824089	3224	3224	1979	1979	2450.33	1628.19	2657	2657	2768	2768	1985.45	2712.5
AGAP012067-RA |protein_coding|3L:37336670:37338200:-1|	1.2043	-2.44379	1	0.211723	1.25641e-25	2.00384e-28	1987	1987	1081	1081	2171.65	1012.62	1220	1220	1219	1219	888.64	1219.5
AGAP007872-RA Mps one binder kinase activator-like 3|protein_coding|3R:2403895:2405468:-1|	1.80395	-1.35986	1	0.211947	1	0.830638	1803	1803	909	909	1630.34	913.829	1615	1615	1682	1682	1198.9	1648.5
AGAP008516-RA nicotinate phosphoribosyltransferase|protein_coding|3R:11698730:11717549:-1|	2.47931	1.15709	1	0.211947	1	0.207031	53	727	23	322	567.585	367.24	66	997	54	824	656.75	910.5
AGAP011203-RA eukaryotic translation initiation factor|protein_coding|3L:19302200:19308928:-1|	2.39227	1.71026	1	0.211947	1	0.0779643	19246	19246	13867	13867	10704.5	9685.17	23229	23229	23110	23110	18307.6	23169.5
AGAP004067-RA Or58: odorant receptor 58|protein_coding|2R:49427240:49428511:1|	#DIV/0!	#DIV/0!	1	0.212592	1	0.214401	3	3	2	2	2.63822	1.53281	0	0	0	0	0	0
AGAP010018-RA DNA replication complex GINS protein pSF2|protein_coding|3R:47753852:47754407:-1|	1.57343	-1.63984	1	0.212832	1	0.790952	32	54	12	16	52.1588	27.6466	31	48	21	39	31.8073	43.5
AGAP001023-RF myofilin variant B|protein_coding|X:19654476:19660993:-1|	1.5533	-1.34409	1	0.212899	1	0.999733	369	2163	70	621	1638.61	1091.87	337	2001	212	1391	1219.12	1696
AGAP013439-RA serine/threonine-protein kinase SIK|protein_coding|2R:31018898:31020483:-1|	1.05556	-1.75552	1	0.212899	1	0.664173	206	353	48	70	241.577	178.105	129	209	105	167	137.61	188
AGAP028472-RA |protein_coding|2R:17345586:17346354:1|	-4.11394	-6.84126	1	0.212899	1	0.239202	4	4	2	2	4.27579	2.05697	0	0	1	1	0.625	0.5
AGAP003040-RA p90 ribosomal S6 kinase|protein_coding|2R:31368041:31371576:-1|	2.70987	1.42243	1	0.213258	1	0.10675	702	702	443	443	485.34	353.892	1032	1032	886	886	690.362	959
AGAP000982-RA uncharacterized protein Enpp4|protein_coding|X:18824363:18830464:1|	2.66052	1.40415	1	0.21487	1	0.164809	494	494	286	286	342.779	249.199	721	721	605	605	481.313	663
AGAP011096-RA CCAAT/enhancer binding protein (C/EBP), invertebrate|protein_coding|3L:16748600:16749619:1|	4.5721	1.66029	1	0.2151	0.000654915	4.86564e-07	27	27	18	18	27.7859	13.8886	65	65	62	62	46.1326	63.5
AGAP000848-RA |protein_coding|X:15693834:15707212:-1|	1.82497	-1.34986	1	0.216036	1	0.646208	352	352	346	346	319.334	178.633	349	349	303	303	236.568	326
AGAP010293-RA Mitochondrial glutamate carrier 1|protein_coding|3R:52354660:52358904:1|	1.66144	-1.52409	1	0.216232	1	0.730904	3687	3687	1663	1663	3453.45	1873.08	3346	3346	2878	2878	2265.91	3112
AGAP005768-RA HEX1A: hexamerin|protein_coding|2L:20386970:20389448:-1|	2.33525	3.0237	1	0.216339	1	0.239022	228231	228846	7721	7762	77148.5	114497	250568	251194	282826	283566	233274	267380
AGAP005777-RA chloride channel|protein_coding|2L:20505393:20521711:1|	3.27973	2.20712	1	0.216624	1	0.022229	40	1357	23	540	734.522	681.154	87	2484	59	1984	1621.18	2234
AGAP009591-RA formyltetrahydrofolate dehydrogenase|protein_coding|3R:36720615:36723458:-1|	2.67837	2.16765	1	0.216643	1	0.0687212	16343	16343	4436	4436	8038.97	8203.32	21075	21075	22868	22868	17425.7	21971.5
AGAP002659-RA solute carrier family 10 (sodium/bile acid cotransporter)|protein_coding|2R:25205541:25208321:-1|	2.60105	1.32957	1	0.216948	1	0.104233	921	921	351	351	659.777	464.427	1248	1248	1168	1168	877.219	1208
AGAP003492-RC Solute carrier family 2, facilitated glucose transporter member 8|protein_coding|2R:38631811:38647187:1|	1.04427	-2.45045	1	0.216948	1	0.483901	5	126	3	125	115.785	64.1598	5	108	1	26	47.2506	67
AGAP028068-RA |protein_coding|3R:20261737:20262671:-1|	3.5701	3.08289	1	0.216948	1	0.00880202	2826	2826	53	53	1208.29	1414.25	4943	4943	5155	5155	3725.03	5049
AGAP028179-RA |protein_coding|3R:29843191:29844562:1|	-2.70888	-4.11799	1	0.216948	1	0.119491	8	8	3	3	5.66224	4.06332	2	2	1	1	1.375	1.5
AGAP028613-RA solute carrier family 7 (cationic amino acid transporter, y+ system)|protein_coding|3L:6380628:6392559:1|	1.50215	-1.32359	1	0.216948	1	0.995475	3039	3039	2008	2008	2214.68	1533.14	2512	2512	2094	2094	1673.24	2303
AGAP002300-RB exosome complex exonuclease|protein_coding|2R:19037159:19040586:1|	1.87299	-1.27734	1	0.217118	1	0.66878	151	2109	33	2160	1858.14	1068.35	151	2008	131	1994	1454.69	2001
AGAP003138-RA dipeptidyl-peptidase 9|protein_coding|2R:33133276:33147376:1|	2.95206	1.73828	1	0.217775	1	0.0282922	1722	1722	1110	1110	1069.89	866.005	2771	2771	2342	2342	1859.78	2556.5
AGAP007633-RD solute carrier family 36 (proton-coupled amino acid transporter)|protein_coding|2L:48498583:48511972:1|	2.55106	2.24446	1	0.217815	1	0.104724	54	21012	29	6219	9716.37	10539.2	80	27712	62	26060	21808	26886
AGAP028173-RA |protein_coding|3L:4024000:4025025:-1|	1.00036	-1.858	1	0.21782	1	0.675837	723	723	148	148	491.738	364.368	401	401	328	328	264.66	364.5
AGAP009868-RA CPR73: cuticular protein RR-1 family 73|protein_coding|3R:44595744:44596889:-1|	9.71234	2.20248	1	0.218308	0	0	50	50	47	47	84.4034	26.1523	260	260	248	248	185.896	254
AGAP008671-RA |protein_coding|3R:14655492:14657391:1|	2.46327	1.23122	1	0.21845	1	0.303313	233	242	116	123	178.997	122.398	290	303	289	300	220.385	301.5
AGAP011484-RA |protein_coding|3L:25305519:25306271:1|	1.08205	-2.81259	1	0.21845	2.50099e-05	2.13577e-08	28	1757	9	501	1990.05	896.449	10	903	19	1037	707.552	970
AGAP008103-RB |protein_coding|3R:5785552:5793809:-1|	1.87147	-1.31155	1	0.218654	1	0.754705	98	670	61	625	605.459	339.572	108	648	81	623	461.638	635.5
AGAP005741-RA |protein_coding|2L:20061869:20063869:1|	1.62379	-1.48781	1	0.218726	1	0.646696	6067	6067	5004	5004	5430.06	3083.22	5503	5503	4510	4510	3649.69	5006.5
AGAP000280-RB guanylate cyclase soluble subunit alpha|protein_coding|X:5040238:5042972:-1|	1.58112	-1.67021	1	0.218888	1	0.531369	28	291	25	305	284.093	147.997	17	252	15	216	170.094	234
AGAP005031-RB E3 SUMO-protein ligase PIAS2|protein_coding|2L:8614588:8620262:-1|	6.326	2.07867	1	0.218888	1	0.0312362	1	7	3	14	7.92657	3.63579	3	29	3	17	16.4767	23
AGAP012047-RA Arylsulfatase B precursor|protein_coding|3L:36856282:36865914:-1|	3.43652	2.68709	1	0.218968	1	0.0729987	188	188	24	24	87.5256	94.2815	355	355	293	293	235.189	324
AGAP013231-RA Nitrilase homolog 2|protein_coding|2R:39066115:39067722:1|	1.99532	-1.18135	1	0.218968	1	0.504967	1201	1529	588	727	1326.37	774.06	1269	1586	1196	1503	1122.76	1544.5
AGAP004801-RC Huntingtin interacting protein|protein_coding|2L:3736992:3744679:1|	3.44328	2.47526	1	0.219521	1	0.0127399	18	2759	0	910	1421.05	1383.71	55	4411	30	5118	3517.47	4764.5
AGAP002513-RB Defective in cullin neddylation protein|protein_coding|2R:22172281:22174162:-1|	1.84406	-1.30754	1	0.219763	1	0.826116	86	595	44	273	531.976	301.509	80	552	70	560	406.854	556
AGAP000877-RA CYP4G17: cytochrome P450|protein_coding|X:16619141:16621269:-1|	2.93783	2.56835	1	0.220286	1	0.0474767	12433	12433	1153	1153	5477.44	6228.4	19257	19257	17339	17339	14068	18298
AGAP002413-RB Basic leucine zipper and W2 domain-containing protein 1|protein_coding|2R:21022307:21031277:1|	2.24835	1.23005	1	0.220286	0	0	1285	23388	688	18130	17700.8	11887.2	1588	26372	1449	27081	21772.8	26726.5
AGAP005549-RA Pre-mRNA-splicing factor rse1|protein_coding|2L:16957543:16966306:1|	2.46884	1.68975	1	0.220286	1	0.0639777	13286	13286	9812	9812	7491.04	6684.11	16483	16483	16521	16521	12658	16502
AGAP006455-RA |protein_coding|2L:32340716:32341589:1|	-4.07475	-13.0719	1	0.220286	1	0.242976	4	4	1	1	3.26797	2.03737	1	1	0	0	0.25	0.5
AGAP008053-RA sphingomyelin phosphodiesterase 2|protein_coding|3R:4869630:4871915:1|	1.95275	-1.19861	1	0.220286	1	0.56879	1380	1380	718	718	1192.89	698.503	1364	1364	1364	1364	995.226	1364
AGAP009146-RA |protein_coding|3R:27504829:27506037:1|	2.51305	1.5	1	0.221061	1	0.0413918	6819	6819	1424	1424	4321.02	3434.47	8729	8729	8533	8533	6481.53	8631
AGAP009453-RA GPRMTH3: methuselah receptor 3|protein_coding|3R:33626306:33778241:1|	4.13641	2.31015	1	0.22125	1	0.121673	267	267	105	105	172.852	134.658	710	710	404	404	399.314	557
AGAP009002-RB HR3: hormone receptor 3|protein_coding|3R:23116822:23136730:1|	3.98161	3.38111	1	0.221479	1	0.0342812	0	762	0	30	321.506	381.253	0	1819	0	1217	1087.04	1518
AGAP011548-RA |protein_coding|3L:27198541:27200012:-1|	2.68712	1.3072	1	0.222007	1	0.0733928	846	846	268	268	639.32	427.037	1116	1116	1179	1179	835.722	1147.5
AGAP004046-RC Mpv17-like protein|protein_coding|2R:48525536:48628521:1|	4.85714	4.59081	1	0.222992	1	0.199108	0	7	0	0	2.76738	3.5	0	14	0	20	12.7045	17
AGAP006048-RA CYP4J5: cytochrome P450|protein_coding|2L:25634411:25636099:-1|	1.3802	-1.99403	1	0.222992	1	0.461704	48	48	51	51	49.3942	24.6342	30	30	38	38	24.771	34
AGAP010422-RA Limbic system-associated membrane protein|protein_coding|3L:3068630:3073413:1|	2.76781	1.24583	1	0.222992	1	0.0112508	122	122	62	62	99.4812	61.9623	193	193	150	150	123.937	171.5
AGAP006904-RC MMP1: matrix metallopeptidase 1|protein_coding|2L:39815884:39838118:1|	1.68874	-1.50166	1	0.223009	1	0.647656	42	3022	6	3826	2837.58	1534.28	27	2570	25	2612	1889.63	2591
AGAP007901-RD Ras-related protein Rab-5C|protein_coding|3R:2587132:2593117:1|	3.6432	2.31739	1	0.223168	1	0.0985693	3	137	4	58	79.8943	69.0327	7	218	3	285	185.146	251.5
AGAP012279-RA amiloride-sensitive sodium channel|protein_coding|3L:39723546:39725365:-1|	2.96324	1.64433	1	0.223168	1	0.149742	46	46	22	22	30.8049	23.2853	68	68	70	70	50.6534	69
AGAP010588-RA T-complex protein 1 subunit theta|protein_coding|3L:6553400:6555265:-1|	2.30223	1.15157	1	0.223607	1	0.039119	8187	8187	4323	4323	6213.7	4143.59	9303	9303	9776	9776	7155.49	9539.5
AGAP008014-RA |protein_coding|3R:4178929:4184070:-1|	3.19477	2.277	1	0.224925	1	0.0185911	181	3953	21	480	2062.86	1983.24	262	5978	307	6694	4697.13	6336
AGAP011214-RA |protein_coding|3L:19429113:19433244:-1|	2.83025	1.53826	1	0.224925	1	0.0509858	1717	1717	689	689	1154.29	864.589	2726	2726	2168	2168	1775.59	2447
AGAP012271-RA |protein_coding|3L:39658854:39659932:-1|	2.85372	1.18881	1	0.224925	1	0.00749825	633	633	210	210	557.302	320.634	950	950	880	880	662.526	915
AGAP009001-RA histidine decarboxylase|protein_coding|3R:23005231:23012975:-1|	3.21273	1.96795	1	0.22499	1	0.258505	54	54	36	36	32.0559	27.2354	101	101	74	74	63.0844	87.5
AGAP005294-RA |protein_coding|2L:13798402:13801103:1|	3.17888	2.15706	1	0.225972	1	0.0315746	36	568	2	121	305.395	285.32	49	913	43	901	658.754	907
AGAP004297-RA |protein_coding|2R:54160060:54162508:1|	2.75125	1.47711	1	0.226555	1	0.0688727	129	865	32	328	589.291	435.802	200	1246	162	1152	870.45	1199
AGAP002567-RA hormone-sensitive lipase|protein_coding|2R:22993406:22997891:1|	3.05608	1.9408	1	0.226648	1	0.0219685	1478	1478	613	613	848.759	742.454	2386	2386	2152	2152	1647.27	2269
AGAP003514-RA |protein_coding|2R:39058134:39063887:1|	2.04587	-1.06591	1	0.226648	1	0.408343	1888	1941	815	834	1545.76	980.755	2108	2167	1797	1846	1450.17	2006.5
AGAP006948-RB Tubulin polymerization-promoting protein|protein_coding|2L:40201873:40203444:-1|	1.50908	-1.84224	1	0.226648	1	0.0138999	85	914	18	497	937.041	464.521	37	719	33	683	508.643	701
AGAP012468-RA |protein_coding|UNKN:4906444:4908716:-1|	1.86956	-1.25907	1	0.226648	1	0.778932	150	150	32	32	129.835	76.2212	163	163	122	122	103.119	142.5
AGAP005318-RA |protein_coding|2L:14025685:14027329:-1|	3.3055	2.34109	1	0.226652	1	0.0127685	1729	1729	192	192	889.45	867.19	3032	3032	2701	2701	2082.28	2866.5
AGAP001205-RA chitin synthase|protein_coding|2R:1501390:1514018:1|	3.12529	2.04139	1	0.227006	1	0.0632828	378	378	289	289	210.971	190.063	639	639	549	549	430.673	594
AGAP012155-RA ABCA6: ATP-binding cassette transporter (ABC transporter) family A member 6|protein_coding|3L:38100128:38105509:1|	3.54103	3.01338	1	0.228246	1	0.00980975	2150	2150	284	284	928.411	1076.1	3787	3787	3834	3834	2797.65	3810.5
AGAP003764-RA Juvenile hormone-inducible protein|protein_coding|2R:43108700:43110044:-1|	1.51803	-1.6418	1	0.228316	1	0.614015	334	334	155	155	311.179	169.627	225	225	290	290	189.535	257.5
AGAP008488-RA |protein_coding|3R:11228270:11230273:-1|	2.70764	1.42196	1	0.228653	1	0.17028	396	396	177	177	274.308	199.805	589	589	493	493	390.054	541
AGAP003775-RA |protein_coding|2R:43152189:43153398:1|	10	9.38764	1	0.228775	1	0.0849265	1	1	0	0	0.375	0.5	6	6	4	4	3.52037	5
AGAP013397-RA |protein_coding|X:6063203:6066834:-1|	7.10549	4.2501	1	0.228775	1	0.143649	40	40	8	8	24.1425	20.1957	198	198	89	89	102.608	143.5
AGAP003161-RA |protein_coding|2R:33439902:33441818:1|	62.1618	9.37567	1	0.228869	1	0.0764852	23	23	58	58	58.6698	12.4594	1110	1110	439	439	550.069	774.5
AGAP001410-RA Sidestep protein|protein_coding|2R:4334732:4351316:-1|	2.69026	1.43915	1	0.228997	1	0.14891	468	468	275	275	320.335	236.036	677	677	593	593	461.01	635
AGAP008100-RB Spire|protein_coding|3R:5666799:5782835:-1|	4.44659	2.92987	1	0.229048	1	0.102981	23	303	6	149	165.954	152.364	69	874	40	481	486.225	677.5
AGAP008244-RA |protein_coding|3R:7775253:7779105:-1|	5	4.46437	1	0.229048	1	0.240863	4	4	0	0	1.63447	2	12	12	8	8	7.29687	10
AGAP009407-RA 1-acyl-sn-glycerol-3-phosphate acyltransferase alpha|protein_coding|3R:32321500:32322934:1|	-1.05237	-1.85482	1	0.229325	1	0.61451	5535	5535	964	964	3618.96	2788.24	2413	2413	2886	2886	1951.11	2649.5
AGAP010862-RA |protein_coding|3L:12124770:12125571:1|	1.41443	-1.7322	1	0.229325	1	0.609303	38	38	16	16	35.0741	19.4425	23	23	32	32	20.2483	27.5
AGAP005644-RA Neurotactin|protein_coding|2L:18171713:18174890:-1|	3.09801	1.85733	1	0.229405	1	0.0526173	1170	1170	442	442	708.177	588.28	2093	2093	1552	1552	1315.32	1822.5
AGAP001043-RA arm: Armadillo segment polarity protein|protein_coding|X:20100627:20158206:1|	3.00031	1.9208	1	0.229493	1	0.0363395	4357	4357	1621	1621	2542.4	2189.44	7450	7450	5688	5688	4883.43	6569
AGAP028029-RA |protein_coding|3R:13763201:13764177:-1|	1.27155	-2.29064	1	0.230006	0.00646491	4.23651e-06	532	532	206	206	575.509	270.929	357	357	332	332	251.243	344.5
AGAP010308-RA nucleolar complex protein 3|protein_coding|3R:53091293:53094028:1|	2.04255	-1.07315	1	0.230088	1	0.405144	1737	1737	1112	1112	1395.11	877.825	1856	1856	1730	1730	1300.01	1793
AGAP000860-RA Protein tweety homolog|protein_coding|X:15841786:15848469:1|	2.72342	1.39636	1	0.230783	1	0.243559	156	156	130	130	112.023	78.9447	244	244	186	186	156.424	215
AGAP007452-RA neuronal guanine nucleotide exchange factor|protein_coding|2L:46638581:46673632:-1|	3.64901	2.94946	1	0.232148	1	0.0251357	1016	1808	321	568	812.334	905.314	2176	3829	1532	2778	2395.94	3303.5
AGAP003931-RA |protein_coding|2R:46405340:46434655:1|	2.8824	1.67268	1	0.232248	1	0.0549363	751	751	178	178	471.67	377.984	1139	1139	1040	1040	788.954	1089.5
AGAP002729-RA Ras GTPase-activating protein 1|protein_coding|2R:26291953:26296342:-1|	2.8956	1.6707	1	0.232283	1	0.0387263	1803	1803	1024	1024	1141.02	907.066	2894	2894	2359	2359	1906.3	2626.5
AGAP003257-RA GSTU2: glutathione S-transferase unclassified 2|protein_coding|2R:34496913:34498065:-1|	1.63988	-1.25631	1	0.232283	1	0.864045	2029	2029	481	481	1535.49	1024.16	1664	1664	1695	1695	1222.23	1679.5
AGAP003525-RB CCR4-NOT transcription complex, subunit 2|protein_coding|2R:39137742:39140656:1|	1.46005	-1.37673	1	0.232283	1	1	230	1279	49	449	934.918	645.183	187	1060	138	824	679.086	942
AGAP004194-RA dynactin 1|protein_coding|2R:51646718:51691880:-1|	2.87588	1.66353	1	0.232283	1	0.047017	0	1011	0	629	637.46	508.713	0	1558	0	1368	1060.44	1463
AGAP007493-RA 3-oxo-5-alpha-steroid 4-dehydrogenase 3|protein_coding|2L:46904680:46905984:1|	2.89757	1.51123	1	0.232283	1	0.046875	944	944	253	257	667.927	475.916	1301	1302	1456	1456	1009.39	1379
AGAP007532-RA vinculin|protein_coding|2L:47245307:47250818:-1|	2.69153	1.44491	1	0.232283	1	0.0532049	2200	2200	1390	1390	1490.46	1108.11	3254	3254	2711	2711	2153.57	2982.5
AGAP007749-RA |protein_coding|3R:224948:227761:1|	2.74783	1.51113	1	0.232283	1	0.0534074	1161	1161	540	540	772.879	584.644	1653	1653	1560	1560	1167.92	1606.5
AGAP008272-RA secretion-regulating guanine nucleotide exchange factor|protein_coding|3R:8124588:8125874:1|	1.83269	-1.37281	1	0.232283	1	0.476593	99	435	35	183	403.089	220.714	97	417	76	392	293.624	404.5
AGAP008822-RA FK506-binding protein 14|protein_coding|3R:18540559:18561664:1|	2.23904	1.8124	1	0.232283	1	0.165956	34597	34597	6851	6851	17098.7	17391.9	39452	39452	38430	38430	30989.7	38941
AGAP012508-RA |protein_coding|UNKN:9837235:9847723:-1|	1.37987	-1.88838	1	0.232283	1	0.671155	73	73	17	17	70.7427	37.3224	69	69	34	34	37.4621	51.5
AGAP000352-RA TWDL1: cuticular protein TWDL family (TWDL1)|protein_coding|X:6221274:6223106:-1|	72.4123	18.4912	1	0.23303	1	0.0999621	88	88	82	82	128.318	45.5309	4811	4811	1783	1783	2372.75	3297
AGAP006836-RA CPR101: cuticular protein RR-1 family 101|protein_coding|2L:39138827:39139374:-1|	#DIV/0!	#DIV/0!	1	0.23303	1	0.319766	2	2	1	1	2.51083	1.04332	0	0	0	0	0	0
AGAP010993-RA |protein_coding|3L:14521738:14522387:-1|	#DIV/0!	#DIV/0!	1	0.23303	1	0.322298	2	2	1	1	2.51103	1.03416	0	0	0	0	0	0
AGAP002671-RA beta-1,3-galactosyltransferase 1|protein_coding|2R:25281239:25287524:1|	2.58108	1.1213	1	0.233094	1	0.123048	428	428	252	252	361.718	216.77	606	606	513	513	405.596	559.5
AGAP011057-RA Down syndrome critical region protein 3-like protein|protein_coding|3L:15800142:15801273:1|	1.33914	-2.18117	1	0.233094	6.51761e-06	5.90898e-09	1394	1394	621	621	1499.22	709.782	990	990	911	911	687.347	950.5
AGAP009002-RD HR3: hormone receptor 3|protein_coding|3R:23116822:23136730:1|	3.74564	1.80491	1	0.233179	1	0.127609	41	170	37	163	128.704	86.1001	111	404	57	241	232.299	322.5
AGAP008854-RA hook: protein hook|protein_coding|3R:19483357:19485634:-1|	2.67961	1.43723	1	0.233786	1	0.0725333	1054	1054	422	422	721.342	531.048	1455	1455	1391	1391	1036.73	1423
AGAP002911-RA CTLMA9: C-Type Lectin (CTL) - mannose binding|protein_coding|2R:29217888:29218455:1|	-1.416	-4.39788	1	0.233906	0.0300052	1.80212e-05	9001	9001	2856	2856	10321.3	4621.84	4318	4318	2210	2210	2346.88	3264
AGAP007993-RA |protein_coding|3R:3876269:3877121:-1|	-1.42658	-4.63914	1	0.234606	1	0.330638	11	11	8	8	12.8301	5.70631	7	7	1	1	2.76563	4
AGAP003438-RA |protein_coding|2R:37717855:37721569:-1|	1.68563	-1.50543	1	0.235707	1	0.964148	200	200	112	112	188.655	101.743	177	177	166	166	125.316	171.5
AGAP006260-RD Z band alternatively spliced PDZ-motif protein 66|protein_coding|2L:28709029:28717262:-1|	1.73782	-1.22112	1	0.236257	1	0.957586	1337	9873	494	3918	8007.34	5008.57	975	9271	921	8137	6557.37	8704
AGAP004572-RB |protein_coding|2R:57683425:57695450:1|	1.64439	-1.38441	1	0.23774	1	1	71	577	53	477	476.803	291.902	84	588	44	372	344.408	480
AGAP002901-RA Protein unc-50 homolog|protein_coding|2R:29112787:29113935:1|	2.0284	-1.12807	1	0.23797	1	0.578472	521	521	155	155	440.576	263.754	549	549	521	521	390.556	535
AGAP005639-RA ABCB2: ATP-binding cassette transporter (ABC transporter) family B member 2|protein_coding|2L:18093303:18104524:-1|	2.82642	1.60539	1	0.23797	1	0.0743604	627	627	446	446	403.077	315.77	898	898	887	887	647.097	892.5
AGAP010492-RA asparagine synthetase domain-containing protein c|protein_coding|3L:5031897:5033982:1|	1.79116	-1.38185	1	0.23797	1	0.816256	201	201	145	145	184.264	102.168	190	190	176	176	133.345	183
AGAP012029-RA centriolar protein POC1|protein_coding|3L:36688665:36689865:-1|	2.45164	1.17813	1	0.23797	1	0.270661	359	359	115	115	273.812	181.511	464	464	426	426	322.586	445
AGAP005213-RA myosin XV|protein_coding|2L:12366733:12399301:-1|	3.46905	2.82128	1	0.238464	1	0.0151754	36	1497	3	434	670.708	749.63	96	2798	66	2403	1892.25	2600.5
AGAP008299-RB |protein_coding|3R:8740643:8742394:1|	2.48333	1.1692	1	0.239615	1	0.272239	44	391	20	160	303.902	197.718	66	541	42	441	355.323	491
AGAP009907-RA leukotriene-A4 hydrolase|protein_coding|3R:45186831:45189277:-1|	2.31448	1.1222	1	0.239615	1	0.0792039	4033	4033	2116	2116	3097.92	2037.82	4751	4751	4682	4682	3476.5	4716.5
AGAP003228-RA Histone acetyltransferase type B subunit 2|protein_coding|2R:34050297:34052181:1|	2.51221	1.24294	1	0.240436	1	0.0380007	3120	3120	1324	1324	2333.57	1574.91	3921	3921	3992	3992	2900.5	3956.5
AGAP012377-RA |protein_coding|3L:41237454:41240065:1|	2.62267	1.37073	1	0.240712	1	0.174102	481	481	243	243	337.513	242.691	682	682	591	591	462.641	636.5
AGAP004382-RA GSTD3: glutathione S-transferase delta class 3|protein_coding|2R:55509263:55510160:-1|	2.37341	1.46943	1	0.241304	1	0.0760621	10496	10496	1675	1675	6478.5	5288.17	13388	13388	11714	11714	9519.68	12551
AGAP001158-RA |protein_coding|2R:656192:657861:-1|	1.6861	-1.30483	1	0.241946	1	1	142	142	80	80	114.907	72.0597	142	142	101	101	88.0627	121.5
AGAP004664-RA homeobox protein abdominal-B and related proteins|protein_coding|2R:60411039:60422266:-1|	2.69203	1.51075	1	0.241946	1	0.224699	230	230	65	65	150.778	116.083	320	320	305	305	227.788	312.5
AGAP005162-RA dystroglycan 1|protein_coding|2L:10820811:10847221:-1|	3.30404	2.24632	1	0.241946	1	0.0547359	84	558	15	231	297.12	280.263	143	1063	84	789	667.425	926
AGAP004467-RA centromere/kinetochore protein ZW10|protein_coding|2R:56722803:56725057:1|	2.58976	1.19485	1	0.242497	1	0.114386	719	719	410	410	572.228	363.354	919	919	963	963	683.725	941
AGAP007909-RA protocadherin-16/23|protein_coding|3R:2671044:2672384:-1|	3.32643	2.09391	1	0.242497	1	0.195715	122	122	26	26	71.1098	61.4773	244	244	165	165	148.898	204.5
AGAP013195-RA |protein_coding|2R:50611644:50612588:1|	3.7069	3.27222	1	0.242633	1	0.154753	58	58	0	0	23.8821	29	122	122	93	93	78.1476	107.5
AGAP004235-RA elongation factor 1-delta|protein_coding|2R:52953067:52955995:-1|	1.5301	-1.23707	1	0.242862	1	0.0959824	15036	23462	7098	13038	17462.9	11916.8	10857	17643	11470	18825	14116.3	18234
AGAP009242-RA Defective proboscis extension response|protein_coding|3R:29243435:29263970:1|	1.83087	-1.33329	1	0.243055	1	0.800586	139	139	94	94	125.947	70.7312	143	143	116	116	94.4636	129.5
AGAP008766-RA aquaporin|protein_coding|3R:17318705:17333645:1|	3.40267	2.52755	1	0.243136	1	0.0254813	1426	1426	177	177	697.78	714.88	2749	2749	2116	2116	1763.68	2432.5
AGAP008280-RA D7r5: D7 short form salivary protein|protein_coding|3R:8556979:8558021:-1|	6.3815	2.58107	1	0.244715	1	0.0046493	9	9	6	6	8.4291	4.62274	24	24	35	35	21.7561	29.5
AGAP013500-RA |protein_coding|X:2481815:2483128:1|	3.12271	2.02118	1	0.244818	1	0.201391	89	89	22	22	50.6464	44.8329	141	141	139	139	102.366	140
AGAP003817-RA |protein_coding|2R:43734331:43739279:1|	2.92998	1.68753	1	0.245012	1	0.0531929	3882	3882	2384	2384	2505.55	1954.28	6659	6659	4793	4793	4228.19	5726
AGAP008423-RA WW domain-containing oxidoreductase|protein_coding|3R:10577993:10593987:-1|	1.93979	-1.23454	1	0.24513	1	0.662705	686	686	286	286	603.956	347.46	677	677	671	671	489.213	674
AGAP000622-RB |protein_coding|X:11240599:11252784:1|	2.73636	1.55403	1	0.245888	1	0.0457813	250	2391	113	983	1543.25	1203.24	364	3562	312	3023	2398.26	3292.5
AGAP013107-RA |protein_coding|2L:40170482:40171574:1|	1.41802	-1.96885	1	0.245888	1	0.332428	129	161	30	43	167.207	82.1569	109	132	88	101	84.9264	116.5
AGAP007730-RA |protein_coding|2L:49350316:49356343:1|	1.71103	-1.53834	1	0.246102	1	1	1696	1696	1906	1906	1650.03	861.177	1517	1517	1430	1430	1072.6	1473.5
AGAP004248-RA GPXH3: glutathione peroxidase 3|protein_coding|2R:53209757:53211971:1|	2.93479	1.52937	1	0.246333	1	0.0519842	813	813	147	147	576.621	409.911	1126	1126	1280	1280	881.868	1203
AGAP010887-RA CPR113: cuticular protein RR-2 family 113|protein_coding|3L:12573817:12576196:1|	1.12767	-1.67331	1	0.246518	1	0.819051	1474	1474	295	295	1015.44	742.684	837	837	838	838	606.842	837.5
AGAP003220-RA |protein_coding|2R:34014570:34016296:-1|	1.78555	-1.36638	1	0.246959	1	0.871056	1528	2605	958	1361	2342.65	1320.6	1307	2275	1480	2441	1714.49	2358
AGAP000530-RA Werner Syndrome-like exonuclease|protein_coding|X:9489777:9491495:1|	1.36436	-1.95581	1	0.246965	1	0.431883	13	369	0	229	368.73	187.634	5	209	10	303	188.531	256
AGAP000631-RA integrator complex subunit 6|protein_coding|X:11356530:11363878:-1|	3.02803	1.98112	1	0.247642	1	0.0213077	2223	2223	1102	1102	1247.28	1116.24	3539	3539	3221	3221	2471.01	3380
AGAP002411-RA regulator of G-protein signaling|protein_coding|2R:21014422:21020204:1|	3.09328	2.01987	1	0.247642	1	0.0229155	61	1079	13	554	603.983	541.981	111	1699	97	1654	1219.97	1676.5
AGAP009389-RB |protein_coding|3R:31947846:32078060:-1|	3.48085	2.58823	1	0.247642	1	0.0279893	283	826	111	334	400.943	414.123	507	1636	440	1247	1037.73	1441.5
AGAP013215-RA |protein_coding|2R:37468422:37469539:1|	1.78912	-1.36517	1	0.247893	1	0.825937	193	193	83	83	175.36	98.093	176	176	175	175	128.453	175.5
AGAP000167-RA Lipid storage droplets surface-binding protein 2|protein_coding|X:2865740:2870153:1|	2.78524	2.18303	1	0.247961	1	0.0576593	11073	11073	2327	2327	5446.56	5555.17	14824	14824	16121	16121	11890	15472.5
AGAP004269-RA |protein_coding|2R:53506534:53508737:1|	1.899	-1.22106	1	0.247961	1	0.380989	247	247	146	146	213.361	125.329	242	242	234	234	174.735	238
AGAP008751-RA Tripartite motif-containing protein 9|protein_coding|3R:17079474:17080343:-1|	3.24294	1.59545	1	0.248299	1	0.0782745	41	41	13	13	30.1738	20.8145	81	81	54	54	48.1407	67.5
AGAP005327-RA ribonuclease UK114|protein_coding|2L:14114567:14115657:1|	1.45044	-1.6606	1	0.24934	1.52361e-10	1.94338e-13	9364	9364	3166	3166	8565.14	4767.53	7185	7185	6645	6645	5157.84	6915
AGAP005529-RC Transmembrane BAX inhibitor motif-containing protein 4|protein_coding|2L:16655549:16656903:1|	1.85845	-1.26855	1	0.24934	1	0.478465	27	280	11	119	244.09	142.054	26	257	14	271	192.417	264
AGAP011775-RA PHD finger protein 7|protein_coding|3L:33138017:33139196:1|	1.49042	-1.83337	1	0.250965	1	0.384468	140	140	81	81	143.505	71.4562	105	105	108	108	78.2736	106.5
AGAP002359-RA carbonic anhydrase|protein_coding|2R:20604485:20608709:1|	3.68133	2.90884	1	0.251262	1	0.0396061	256	256	29	29	119.133	128.35	429	429	516	516	346.538	472.5
AGAP006683-RB |protein_coding|2L:36679911:36681089:1|	1.57833	-1.70654	1	0.251262	1	0.300048	84	510	10	194	507.283	259.134	60	401	53	417	297.257	409
AGAP001379-RA GPRCCK2: putative gastrin/cholecystokinin receptor 2|protein_coding|2R:4039503:4049913:1|	1.46644	-1.62266	1	0.251809	1	0.699842	30	30	26	26	26.5312	15.3433	24	24	21	21	16.3505	22.5
AGAP005803-RA |protein_coding|2L:21202719:21236613:-1|	3.39221	2.27955	1	0.251809	1	0.0412136	1776	1776	807	807	956.913	891.306	3561	3561	2486	2486	2181.33	3023.5
AGAP003876-RA bHLH factor, other|protein_coding|2R:44970189:44971520:-1|	3.15777	2.1787	1	0.252321	1	0.0928968	252	252	45	45	133.332	126.672	434	434	366	366	290.491	400
AGAP010877-RA sulfite oxidase|protein_coding|3L:12378835:12380905:-1|	2.54034	1.31098	1	0.252639	1	0.0806864	2996	2996	1033	1033	2140.29	1510.82	4249	4249	3427	3427	2805.88	3838
AGAP013173-RA |protein_coding|X:15053437:15053790:1|	#DIV/0!	22.1211	1	0.252793	1	0.0369821	0	0	0	0	0.125	0	0	3	0	4	2.76514	3.5
AGAP006188-RA |protein_coding|2L:27935499:28136823:-1|	3.86465	2.95415	1	0.253245	1	0.0527773	91	630	26	200	295.715	315.811	237	1489	148	952	873.587	1220.5
AGAP005744-RA LRIM26: leucine-rich immune protein (Coil-less)|protein_coding|2L:20167021:20168922:1|	2.48681	1.24678	1	0.253446	1	0.0748184	2088	2088	895	895	1530.98	1053.36	2664	2664	2575	2575	1908.81	2619.5
AGAP013424-RA |protein_coding|X:15086694:15087659:1|	-1.1704	-3.62527	1	0.253446	1	0.354178	0	9	2	8	10.9447	4.68158	0	5	0	3	3.019	4
AGAP003463-RA |protein_coding|2R:37965282:37966772:-1|	1.89541	-1.29834	1	0.253567	1	0.65026	1408	1408	638	638	1277.81	713.567	1419	1419	1286	1286	984.184	1352.5
AGAP011564-RA Glucosyl/glucuronosyl transferases|protein_coding|3L:27795302:27802961:1|	4.49847	2.99057	1	0.253567	1	0.0959112	442	442	88	88	239.19	222.075	1297	1297	701	701	715.313	999
AGAP011832-RA Death-associated protein 1|protein_coding|3L:33893177:33894381:1|	1.56427	-1.41628	1	0.253814	3.54064e-11	4.70204e-14	11786	11786	4963	4963	9961.42	5989.37	9261	9261	9477	9477	7033.51	9369
AGAP005584-RA protein fat-free homolog|protein_coding|2L:17420791:17423473:-1|	2.53632	1.27189	1	0.253876	1	0.170281	614	614	357	357	448.717	309.897	792	792	780	780	570.717	786
AGAP005982-RA |protein_coding|2L:24480021:24484098:1|	1.65187	-1.28347	1	0.254353	1	0.911534	2750	2750	1128	1128	2129.99	1389.04	2692	2692	1897	1897	1659.55	2294.5
AGAP006945-RA DNA repair and recombination protein RAD54B|protein_coding|2L:40195615:40198230:1|	1.23173	-1.56131	1	0.254353	1	0.881978	785	785	432	432	552.42	395.783	486	486	489	489	353.819	487.5
AGAP011698-RA Deoxyribonuclease I|protein_coding|3L:31531521:31533167:1|	1.19349	-1.6035	1	0.254744	1	0.450659	86	86	41	41	61.0757	43.5697	49	49	55	55	38.0889	52
AGAP008310-RF |protein_coding|3R:8843563:8852517:1|	1.17014	-2.56775	1	0.254844	1	0.0119736	253	1593	310	1636	1785.27	812.298	151	831	180	1070	695.265	950.5
AGAP007651-RA growth arrest and DNA-damage-inducible protein|protein_coding|2L:48754066:48754967:-1|	1.41362	-2.0079	1	0.255357	1	0.021696	378	378	125	125	397.935	192.414	267	267	277	277	198.184	272
AGAP000967-RA estrogen receptor binding site associated antigen 9 variant 1|protein_coding|X:18569272:18570787:-1|	2.07145	-1.10557	1	0.255436	1	0.458852	1003	1003	387	387	841.742	507.374	1065	1065	1037	1037	761.366	1051
AGAP001759-RA protein transport protein SEC23|protein_coding|2R:9479330:9483291:1|	2.50996	1.60384	1	0.255436	1	0.0544503	8441	8441	3856	3856	5038.04	4247.48	10626	10626	10696	10696	8080.22	10661
AGAP002679-RA GPRNNA6: putative GPCR class a orphan receptor 6|protein_coding|2R:25576295:25578207:1|	2.78385	1.58978	1	0.255436	1	0.185668	226	226	91	91	146.515	114.051	307	307	328	328	232.926	317.5
AGAP006047-RA CYP4J9: cytochrome P450|protein_coding|2L:25632214:25633880:-1|	3.10023	1.99678	1	0.256282	1	0.0173918	1497	1497	258	258	848.898	751.879	2307	2307	2355	2355	1695.06	2331
AGAP010990-RA |protein_coding|3L:14519112:14519690:1|	1.25452	-1.77811	1	0.256282	1	0.406225	32	32	9	9	27.2855	16.3409	17	17	24	24	15.3452	20.5
AGAP011964-RA |protein_coding|3L:35663806:35666091:1|	2.63958	1.40105	1	0.256282	1	0.0616487	1488	1488	660	660	1025.85	749.741	2040	2040	1918	1918	1437.26	1979
AGAP001884-RA fumarate hydratase, class II|protein_coding|2R:11882021:11885600:-1|	1.80644	-1.08622	1	0.256833	1	0.664974	13143	13143	7662	7662	9971.69	6658.95	12129	12129	11929	11929	9180.17	12029
AGAP004845-RB scavenger receptor class B member|protein_coding|2L:4396212:4402689:1|	-1.13791	-3.60722	1	0.256833	0.0576693	3.35482e-05	3	190	4	289	226.654	97.2912	2	74	3	97	62.8334	85.5
AGAP005756-RA COEAE1D: carboxylesterase|protein_coding|2L:20287341:20289292:1|	2.68456	1.29039	1	0.256833	1	0.00125297	84	84	57	57	64.8416	42.6513	122	122	107	107	83.6711	114.5
AGAP010975-RA |protein_coding|3L:14401892:14405143:-1|	3.06185	2.66961	1	0.256833	1	0.0622269	9337	9337	740	740	4104.09	4676.74	16356	16356	12283	12283	10956.3	14319.5
AGAP005888-RA |protein_coding|2L:23177221:23177796:1|	4.70841	1.7496	1	0.257418	0	0	10720	10720	3549	3549	11957.8	5509.5	27946	27946	23936	23936	20921.4	25941
AGAP006141-RA Capping protein (actin filament) muscle Z-line, alpha 1|protein_coding|2L:27093167:27101952:-1|	2.79921	1.60547	1	0.257418	1	0.0212257	169	2951	82	1281	1893.04	1485.06	290	4112	256	4202	3039.21	4157
AGAP006407-RA IR142: ionotropic receptor IR142|protein_coding|2L:31563235:31564566:1|	4.25959	1.84142	1	0.257418	1	0.00880202	11	11	9	9	9.56172	5.63435	26	26	22	22	17.6071	24
AGAP008509-RA histone demethylase|protein_coding|3R:11432001:11443813:1|	3.27713	1.89748	1	0.257418	1	0.069303	1501	1501	1029	1029	944.08	755.082	2980	2980	1969	1969	1791.37	2474.5
AGAP008756-RA syntaxin 5|protein_coding|3R:17129227:17131455:-1|	2.63397	1.19287	1	0.257418	1	0.0133954	2454	2454	1444	1444	2003.25	1240.9	3237	3237	3300	3300	2389.61	3268.5
AGAP010156-RA ATP citrate lyase|protein_coding|3R:49548211:49555550:1|	2.6796	1.98964	1	0.257418	1	0.0652273	8739	9970	3870	4341	5145.96	5005.04	12554	14352	10828	12471	10238.6	13411.5
AGAP012626-RA |protein_coding|UNKN:21580827:21581587:-1|	4.72077	3.09651	1	0.257418	1	0.200664	23	37	4	4	20.3717	18.641	79	116	42	60	63.0811	88
AGAP002355-RA glutamine synthetase|protein_coding|2R:20589424:20591576:1|	-1.15045	-3.79576	1	0.2575	7.58401e-11	9.86217e-14	28	351	4	339	428.541	179.47	18	168	13	144	112.9	156
AGAP003544-RA |protein_coding|2R:39358298:39359511:-1|	1.11457	-1.6794	1	0.257868	1	0.678278	271	271	76	76	186.024	136.824	149	149	156	156	110.768	152.5
AGAP005319-RA |protein_coding|2L:14029963:14031822:1|	2.83525	1.62625	1	0.257968	1	0.049468	952	952	253	253	608.122	479.146	1374	1374	1343	1343	988.959	1358.5
AGAP008503-RB |protein_coding|3R:11348299:11351174:-1|	1.77666	-1.31513	1	0.257968	1	0.872755	2806	5325	1188	2243	4607.26	2701.42	2673	5293	2247	4306	3503.28	4799.5
AGAP001250-RA Eupolytin|protein_coding|2R:2038458:2039707:1|	1.39814	-2.07997	1	0.25811	0.0372215	2.21293e-05	1579	1579	798	798	1692.65	803.924	1184	1184	1064	1064	813.785	1124
AGAP009541-RA glucose dehydrogenase (acceptor)|protein_coding|3R:35860060:35862011:-1|	3.9495	3.33395	1	0.25899	1	0.114181	47	66	1	4	28.784	33.0421	67	114	86	147	95.9645	130.5
AGAP001971-RA Polyubiquitin-C|protein_coding|2R:12994466:12999278:1|	2.14883	1.05926	1	0.259518	1	0.109431	8380	8380	9216	9216	6499.53	4244.41	9587	9587	8654	8654	6884.69	9120.5
AGAP003662-RB Prenylated Rab acceptor protein 1|protein_coding|2R:41320424:41324364:-1|	1.71474	-1.23387	1	0.259522	1	0.838021	61	1175	11	343	912.958	593.384	69	978	58	1057	739.913	1017.5
AGAP004725-RA eIF3c: eukaryotic translation initiation factor 3 subunit C|protein_coding|2L:2797664:2801444:1|	2.39808	1.50982	1	0.259522	1	0.0725534	9395	9395	5607	5607	5720.27	4730.44	11531	11531	11157	11157	8636.56	11344
AGAP008626-RA Androgen-induced 1|protein_coding|3R:13738883:13740615:-1|	2.70301	1.38018	1	0.259522	1	0.035515	828	2116	250	723	1539.66	1067.33	1083	2771	1217	2999	2125	2885
AGAP028072-RA |protein_coding|3L:20813488:20819605:1|	1.7225	-1.47343	1	0.259522	1	1	91	91	51	51	85.5522	46.4442	79	79	81	81	58.0634	80
AGAP005984-RB fatty acyl-CoA reductase 2|protein_coding|2L:24520901:24525656:1|	1.17214	-1.78947	1	0.259745	1	0.434791	2	47	0	35	36.4563	23.8879	3	38	0	18	20.3727	28
AGAP001399-RA Coatomer subunit beta|protein_coding|2R:4186475:4189953:-1|	2.89493	1.87748	1	0.259793	1	0.0237393	3791	3791	1383	1383	2170.84	1904.36	5569	5569	5457	5457	4075.71	5513
AGAP009042-RA |protein_coding|3R:24656299:24663329:1|	6.19348	2.64637	1	0.259793	1	0.0897893	259	259	184	184	220.887	131.348	1088	1088	539	539	584.55	813.5
AGAP008704-RA Juvenile hormone-inducible protein|protein_coding|3R:15669375:15670763:-1|	1.62763	-1.5732	1	0.260163	1	0.68816	2970	2970	1551	1551	2816.62	1508.33	2320	2320	2590	2590	1790.38	2455
AGAP008415-RA Jumonji domain-containing protein 4|protein_coding|3R:10519401:10520597:-1|	1.66464	-1.54338	1	0.260832	1	0.895526	180	180	97	97	171.345	91.6113	151	151	154	154	111.019	152.5
AGAP010396-RA kinesin family member 3/17|protein_coding|3L:2698657:2702822:-1|	2.56629	1.31313	1	0.261384	1	0.119179	1250	1250	903	903	890.276	630.287	1772	1772	1463	1463	1169.05	1617.5
AGAP000893-RA |protein_coding|X:16803740:16812325:-1|	3.5311	3.46074	1	0.263392	1	0.0578876	8150	8150	502	502	3149.51	4076.21	17280	17280	11507	11507	10899.6	14393.5
AGAP002773-RA early growth response protein 1|protein_coding|2R:27010742:27016799:1|	2.99939	1.89826	1	0.263392	1	0.195034	0	133	0	62	77.3837	67.0137	0	216	0	186	146.894	201
AGAP007578-RA |protein_coding|2L:47796760:47800788:-1|	2.87356	1.66329	1	0.263392	1	0.049296	836	836	527	527	527.856	420.733	1235	1235	1183	1183	877.976	1209
AGAP009792-RA importin subunit alpha-2|protein_coding|3R:43351605:43353667:1|	2.77119	1.56155	1	0.26389	1	0.0509408	1429	1429	435	435	923.863	719.185	2127	2127	1859	1859	1442.66	1993
AGAP005948-RA KH: Kynurenine 3-monooxygenase|protein_coding|2L:23985166:23988714:1|	3.81556	1.50156	1	0.264211	2.66119e-05	2.27064e-08	703	703	464	464	664.043	356.698	1267	1267	1455	1455	997.103	1361
AGAP010815-RA TEP1: thioester-containing protein 1|protein_coding|3L:11202091:11206882:-1|	3.01091	2.53331	1	0.264228	1	0.0806676	10535	11792	2678	2933	5393.47	5910.5	18034	20863	12918	14729	13663.3	17796
AGAP000747-RC mitogen-activated protein kinase kinase kinase 5|protein_coding|X:13696082:13699672:1|	1.4411	-1.43901	1	0.264298	1	1	69	967	27	618	737.023	488.169	62	619	64	788	512.173	703.5
AGAP001761-RA ceramide synthetase|protein_coding|2R:9497142:9511895:-1|	2.98885	1.85614	1	0.264298	1	0.0269987	1705	1705	410	410	1003.17	856.683	2736	2736	2385	2385	1862.02	2560.5
AGAP004273-RD Synapse-associated protein|protein_coding|2R:53538292:53566330:-1|	3.21489	2.35024	1	0.264298	1	0.100882	51	236	10	47	117.518	118.511	110	424	72	338	276.195	381
AGAP008924-RA |protein_coding|3R:21046509:21048011:1|	1.54342	-1.79653	1	0.264298	1	0.0167953	1258	1258	793	793	1280.59	639.491	1016	1016	958	958	712.816	987
AGAP009771-RA |protein_coding|3R:42775763:42776266:-1|	1.29322	-2.18143	1	0.264298	1	0.147905	318	318	76	76	335.755	161.998	183	183	236	236	153.915	209.5
AGAP001432-RA |protein_coding|2R:4798080:4799501:1|	1.71722	-1.4837	1	0.265089	1	1	579	579	289	289	547.276	293.788	497	497	512	512	368.858	504.5
AGAP002582-RA |protein_coding|2R:23278594:23279723:1|	1.9541	-1.21198	1	0.265089	1	0.587669	1166	1166	273	273	1018.05	590.296	1153	1153	1154	1154	839.987	1153.5
AGAP006255-RA |protein_coding|2L:28644377:28647388:1|	2.3744	1.11094	1	0.265089	1	0.202039	958	958	450	450	750.57	483.911	1192	1192	1106	1106	833.839	1149
AGAP009330-RA Troponin C isoform 4''|protein_coding|3R:31447219:31460565:1|	1.21977	-1.47836	1	0.265089	1	0.847195	7084	7084	1551	1551	4718.71	3572	4391	4391	4323	4323	3191.85	4357
AGAP013033-RA |protein_coding|2R:11690571:11691260:-1|	1.68328	-1.5203	1	0.265168	1	0.94248	250	250	74	74	238.193	127.132	219	219	209	209	156.675	214
AGAP006745-RB |protein_coding|2L:37706875:37710190:1|	3.67273	3.23905	1	0.265696	1	0.164493	3	55	0	0	22.4998	27.5	11	114	7	88	72.878	101
AGAP005127-RA RNA-binding protein 15|protein_coding|2L:10331961:10336460:-1|	2.64265	1.579	1	0.265753	1	0.0368666	4683	4683	2590	2590	2937.92	2356.35	6341	6341	6113	6113	4638.98	6227
AGAP001687-RB |protein_coding|2R:8448796:8453002:-1|	3.08581	2.04294	1	0.265846	1	0.0789124	23	350	18	166	191.663	175.967	33	587	28	499	391.557	543
AGAP002469-RA AP2-associated kinase|protein_coding|2R:21839444:21842815:1|	3.02773	1.95695	1	0.265846	1	0.0489336	572	572	256	256	321.947	287.51	890	890	851	851	630.035	870.5
AGAP004912-RA ATP-dependent RNA helicase DDX5/DBP2|protein_coding|2L:5826320:5831336:1|	5.81593	2.19149	1	0.265846	1	0.0407138	9	193	7	198	186.902	98.2646	24	736	13	407	409.594	571.5
AGAP005411-RB |protein_coding|2L:15214798:15217869:-1|	2.41218	1.10229	1	0.265846	1	0.230738	177	585	72	356	469.407	295.791	244	729	241	698	517.421	713.5
AGAP007901-RF Ras-related protein Rab-5C|protein_coding|3R:2586350:2593117:1|	3.29446	2.45244	1	0.265846	1	0.0612592	2	261	1	50	127.547	130.978	5	457	6	406	312.802	431.5
AGAP009217-RA CLIPB12: CLIP-domain serine protease|protein_coding|3R:28842176:28843507:1|	-1.52584	-3.12322	1	0.265949	1	0.232818	9	9	4	4	6.66788	4.57752	3	3	3	3	2.13494	3
AGAP007691-RB SRPN18: serine protease inhibitor (serpin) 18|protein_coding|2L:49082772:49088307:1|	-3.90818	-14.8956	1	0.266001	1	0.00150565	0	30	0	40	41.2295	15.6327	0	8	0	0	2.7679	4
AGAP007012-RA |protein_coding|2L:40923852:40939517:-1|	2.70947	1.52307	1	0.266169	1	0.268723	169	186	110	116	121.558	93.9297	260	283	215	226	185.142	254.5
AGAP006853-RA CPR42: cuticular protein RR-1 family 42|protein_coding|2L:39200923:39201294:-1|	224.51	4.24937	1	0.26659	1	0.0910744	0	0	1	1	2.01336	0.0534497	16	16	8	8	8.55552	12
AGAP007012-RB |protein_coding|2L:40918279:40939517:-1|	2.54072	1.27948	1	0.267383	1	0.243557	337	383	176	192	278.199	193.449	448	532	402	451	355.949	491.5
AGAP009773-RA |protein_coding|3R:42786606:42787646:1|	2.7553	1.47299	1	0.267439	1	0.20239	149	182	31	34	125.947	92.0045	203	240	232	267	185.518	253.5
AGAP003537-RB Cys2His2 zinc finger developmental/cell cycle regulator, other|protein_coding|2R:39229524:39234646:-1|	2.64381	1.36828	1	0.26751	1	0.133088	439	719	256	407	504.275	362.545	650	1041	563	876	689.99	958.5
AGAP005997-RA CPR22: cuticular protein RR-1 family 22|protein_coding|2L:24615846:24616260:-1|	1.05141	-2.51814	1	0.26751	1	0.000956408	13066	13066	2566	2566	13199.9	6691.94	8359	8359	5713	5713	5241.93	7036
AGAP009601-RA RNA-binding protein 26|protein_coding|3R:36946140:36952331:-1|	2.69761	1.462	1	0.26751	1	0.080558	914	914	565	565	617.513	460.407	1288	1288	1196	1196	902.802	1242
AGAP011872-RA ubiquitin-activating enzyme E1|protein_coding|3L:34565744:34575160:-1|	2.40761	1.70932	1	0.269974	1	0.0987929	15218	15218	8427	8427	8279.78	7653.22	19567	19567	17285	17285	14152.7	18426
AGAP003587-RB solute carrier family 26 (sodium-independent sulfate anion transporter)|protein_coding|2R:40355281:40362119:-1|	2.89768	1.7929	1	0.270385	1	0.13851	23	282	3	112	166.707	142.01	54	439	34	384	298.891	411.5
AGAP007093-RA collagen type IV alpha-3-binding protein|protein_coding|2L:42547910:42560458:-1|	2.64566	1.22827	1	0.270385	1	0.141334	1073	1073	637	637	839.359	542.019	1632	1632	1236	1236	1030.96	1434
AGAP011026-RA 5' nucleotidase, ecto|protein_coding|3L:14583860:14586128:-1|	6.12889	2.04234	1	0.270385	0.0849493	4.83216e-05	587	587	525	525	658.397	299.239	1583	1583	2085	2085	1344.67	1834
AGAP009379-RA cellular retinaldehyde-binding protein|protein_coding|3R:31864465:31865543:1|	2.51323	1.51592	1	0.271182	1	0.0651952	9732	9732	1885	1885	6267.16	4907.23	11311	11311	13355	13355	9500.49	12333
AGAP001082-RB saposin|protein_coding|X:23455889:23493707:-1|	2.46783	2.29124	1	0.271433	1	0.167714	215	24248	93	6039	10565.2	12157.6	292	33632	247	26374	24207.4	30003
AGAP012464-RA natural resistance-associated macrophage protein|protein_coding|UNKN:4402406:4412447:1|	2.03817	-1.10639	1	0.271478	1	0.498232	993	993	365	365	820.429	502.165	1035	1035	1012	1012	741.539	1023.5
AGAP000997-RA mitogen-activated protein kinase kinase 1 interacting protein 1|protein_coding|X:18996231:18997417:-1|	1.64266	-1.63795	1	0.271854	1	0.331761	1580	1581	704	704	1575.49	803.272	1354	1355	1284	1284	961.864	1319.5
AGAP004383-RA GSTD10: glutathione S-transferase delta class 10|protein_coding|2R:55513083:55513848:-1|	1.56684	-1.7465	1	0.272468	1	0.0730531	2179	2179	624	624	2197.52	1107.96	1824	1824	1648	1648	1258.24	1736
AGAP011210-RA Hermansky-Pudlak syndrome 1 protein-like protein|protein_coding|3L:19415104:19417748:-1|	2.70195	1.24962	1	0.273023	1	0.100239	373	373	209	209	299.39	188.752	496	496	524	524	374.124	510
AGAP001461-RA JNK1/MAPK8-associated membrane protein|protein_coding|2R:5292781:5294103:-1|	2.05713	-1.12184	1	0.273534	1	0.518266	644	644	215	215	546.143	325.94	692	692	649	649	486.828	670.5
AGAP004483-RA Lethal giant larvae|protein_coding|2R:56803324:56816036:1|	3.05339	2.38461	1	0.273534	1	0.0444266	5339	5339	1471	1471	2562.31	2676.05	9101	9101	7241	7241	6110.11	8171
AGAP011932-RA E3 ubiquitin-protein ligase mind-bomb|protein_coding|3L:35237843:35245670:-1|	3.1507	2.12111	1	0.273534	1	0.035633	799	799	301	301	431.422	401.181	1375	1375	1153	1153	915.092	1264
AGAP003351-RA |protein_coding|2R:36478234:36480531:1|	2.98792	1.92171	1	0.275133	1	0.119028	271	271	102	102	154.163	136.383	436	436	379	379	296.257	407.5
AGAP004896-RA potassium channel, subfamily K, member 2|protein_coding|2L:5501708:5504831:-1|	1.31601	-2.24866	1	0.275133	0.379504	0.000196227	83	478	60	250	525.472	243.54	62	336	59	305	233.683	320.5
AGAP007110-RA protein vein|protein_coding|2L:42914490:42939104:1|	3.11085	1.29686	1	0.275133	1	0.00221909	233	233	152	152	205.335	118.296	419	419	317	317	266.291	368
AGAP010818-RA TEP11: thioester-containing protein 11|protein_coding|3L:11283363:11288438:1|	7.92273	3.67654	1	0.275133	1	0.121258	142	143	187	189	112.023	72.5129	794	798	350	351	411.857	574.5
AGAP001303-RB CSP6: chemosensory protein 6|protein_coding|2R:2712310:2723763:1|	17.5	20.9264	1	0.275488	1	0.0889669	0	2	0	0	0.625	1	0	11	0	24	13.079	17.5
AGAP004508-RA |protein_coding|2R:57171200:57174085:1|	2.58958	1.36848	1	0.276026	1	0.0946663	1251	1251	713	713	865.184	630.412	1732	1732	1533	1533	1183.99	1632.5
AGAP005427-RA RpL28: 60S ribosomal protein L28|protein_coding|2L:15420858:15422462:1|	1.44676	-1.11228	1	0.276691	1	0.0447561	76933	76933	24272	24272	52844.9	39181.5	53842	53842	59530	59530	47510.5	56686
AGAP009176-RA fatty acid synthase, animal type|protein_coding|3R:28136513:28152065:1|	2.89826	2.9126	1	0.277772	1	0.113505	24581	24581	6940	6940	9626	12305	30927	30927	40399	40399	28036.7	35663
AGAP001545-RA Ribosomal biogenesis protein RLP24|protein_coding|2R:6090680:6091626:1|	1.19914	-2.18441	1	0.278428	3.82525e-10	4.77559e-13	10555	10555	5009	5009	10495.1	5393.04	6250	6250	6684	6684	4804.56	6467
AGAP001052-RC ubiquitin carboxyl-terminal hydrolase 2/21|protein_coding|X:20969559:21116818:-1|	1.97603	-1.21194	1	0.278974	1	0.659914	59	552	37	464	482.448	279.601	55	605	42	500	398.078	552.5
AGAP013134-RA |protein_coding|2R:44501741:44502548:1|	1.25633	-2.41095	1	0.278974	0.000143511	1.15362e-07	638	638	169	169	714.564	325.154	423	423	394	394	296.382	408.5
AGAP005041-RA |protein_coding|2L:8718540:8723650:-1|	1.65633	-1.59034	1	0.279071	1	0.948286	72	72	33	33	70.3654	36.8285	61	61	61	61	44.2455	61
AGAP004181-RA Fibroblast growth factor|protein_coding|2R:51318797:51372141:-1|	3.10382	1.95184	1	0.281375	1	0.241935	0	78	0	38	45.2473	39.3064	0	136	0	108	88.3154	122
AGAP006330-RA Ccdc109a|protein_coding|2L:29780310:29903795:1|	1.99301	-1.2179	1	0.281375	1	0.535381	1689	1689	856	856	1500.48	855.488	1875	1875	1535	1535	1232.02	1705
AGAP027985-RA |protein_coding|3L:36677070:36678440:-1|	1.09568	-1.67439	1	0.281375	1	0.193453	34	36	12	14	25.2738	18.2535	18	18	21	22	15.0944	20
AGAP002100-RA |protein_coding|2R:15333741:15336896:1|	2.73284	1.20102	1	0.281411	0.0031273	2.12597e-06	147	147	142	142	123.561	74.6477	207	207	201	201	148.399	204
AGAP000530-RB Werner Syndrome-like exonuclease|protein_coding|X:9489793:9491495:1|	2.65869	1.41806	1	0.281544	1	0.173329	25	400	5	136	275.061	201.791	42	564	36	509	390.053	536.5
AGAP002162-RA |protein_coding|2R:16638934:16640677:-1|	1.32895	-1.44971	1	0.281544	1	0.852747	289	289	118	118	204.586	145.98	197	197	191	191	141.122	194
AGAP005099-RA |protein_coding|2L:10087962:10113493:1|	1.64048	-1.23408	1	0.282316	1	1	299	299	70	70	224.15	151.175	262	262	234	234	181.633	248
AGAP011476-RA |protein_coding|3L:25026924:25029981:1|	2.7639	1.97057	1	0.282316	1	0.046875	5980	5980	1620	1620	3159.96	3001.92	8606	8606	7988	7988	6226.91	8297
AGAP003814-RA very-long-chain (3R)-3-hydroxyacyl-(acyl-carrier protein) dehydratase|protein_coding|2R:43726807:43728114:1|	2.60429	1.48494	1	0.28261	1	0.0378665	3989	4028	819	823	2625.13	2028.19	5241	5298	5209	5266	3898.16	5282
AGAP003894-RA Tigger transposable element-derived protein 2|protein_coding|2R:45676321:45678057:1|	2.60435	1.40709	1	0.28261	1	0.260115	225	225	101	101	154.04	113.656	291	291	301	301	216.748	296
AGAP001083-RA |protein_coding|X:23498802:23501429:1|	-1.09804	-3.67295	1	0.282736	1	0.00281546	0	636	0	610	779.524	325.019	0	374	0	218	212.234	296
AGAP001592-RB GPRTAK2: putative tachykinin receptor 2|protein_coding|2R:6527324:6539429:-1|	1.25788	-1.59949	1	0.282736	1	0.380125	16	36	2	18	26.1546	18.2847	11	27	8	19	16.3518	23
AGAP006498-RA |protein_coding|2L:33076308:33076847:1|	20.6691	3.12409	1	0.282988	1	0.00350627	5	5	7	7	13.0769	2.75775	73	73	41	41	40.8533	57
AGAP008879-RA |protein_coding|3R:20249016:20256314:1|	2.79068	1.56591	1	0.282988	1	0.0586902	1589	1589	886	886	1036.01	799.805	2466	2466	1998	1998	1622.3	2232
AGAP001618-RA homeobox protein EMX|protein_coding|2R:6838328:6847245:-1|	2.61402	1.35734	1	0.28378	1	0.197224	366	366	138	138	258.636	184.773	482	482	484	484	351.058	483
AGAP002578-RC |protein_coding|2R:23163895:23198838:-1|	3.08731	1.94366	1	0.28378	1	0.170807	0	201	0	204	115.776	101.221	0	360	0	265	225.029	312.5
AGAP006508-RA Small calcium-binding mitochondrial carrier protein 3|protein_coding|2L:33177521:33202561:-1|	3.17584	1.31383	1	0.28378	1	0.0022609	100	208	52	132	184.64	105.641	200	383	143	288	242.585	335.5
AGAP008867-RA regucalcin protein|protein_coding|3R:20081985:20083558:-1|	2.85042	1.66632	1	0.28378	1	0.0508203	8166	8166	1854	1854	5425.26	4118.51	10215	10215	13264	13264	9040.23	11739.5
AGAP010186-RA echinoid|protein_coding|3R:50210751:50228184:-1|	3.14861	2.53371	1	0.28378	1	0.0509408	5267	5267	1092	1092	2462.32	2639.1	9523	9523	7096	7096	6238.8	8309.5
AGAP007069-RA |protein_coding|2L:42165842:42176356:-1|	3.41795	2.78132	1	0.284675	1	0.0379923	453	453	45	45	201.907	226.89	851	851	700	700	561.568	775.5
AGAP005101-RA |protein_coding|2L:10117831:10125074:-1|	3.10453	2.00174	1	0.284992	1	0.222173	78	78	94	94	44.7452	39.2974	118	118	126	126	89.5683	122
AGAP007549-RA |protein_coding|2L:47500288:47507319:1|	1.85361	-1.36383	1	0.285136	1	0.483783	477	477	292	292	443.202	241.96	478	478	419	419	324.968	448.5
AGAP011950-RA CASPS2: short caspase 2|protein_coding|3L:35505571:35506332:1|	4.60952	3.41829	1	0.285136	1	0.106235	92	92	8	8	45.87	46.2087	165	165	261	261	156.797	213
AGAP002458-RA |protein_coding|2R:21595989:21598094:-1|	2.41468	1.09241	1	0.285221	1	0.152571	1106	1106	644	644	899.791	559.08	1382	1382	1318	1318	982.94	1350
AGAP006848-RA CPR47: cuticular protein RR-1 family 47|protein_coding|2L:39189587:39190043:1|	55.1861	7.89063	1	0.285986	1	0.0954692	6	6	6	6	16.7236	3.33417	267	267	101	101	131.96	184
AGAP001520-RB protein phosphatase 1, regulatory (inhibitor) subunit 3|protein_coding|2R:5789031:5811072:1|	2.96085	1.78877	1	0.286097	1	0.0462883	962	1587	403	574	956.864	797.744	1547	2640	1306	2084	1711.61	2362
AGAP009254-RA |protein_coding|3R:29956742:29967021:-1|	2.551	1.30035	1	0.287555	1	0.145208	743	743	214	214	531.481	374.756	986	986	926	926	691.113	956
AGAP002015-RA dynein heavy chain 1, cytosolic|protein_coding|2R:13936707:13956091:1|	2.89527	2.56897	1	0.287638	1	0.0572529	295	9433	213	5340	4091.55	4723.92	465	13464	479	13890	10511.1	13677
AGAP004194-RB dynactin 1|protein_coding|2R:51646718:51653441:-1|	2.76834	1.56743	1	0.287804	1	0.0704274	0	1013	0	660	653.505	509.872	0	1516	0	1307	1024.33	1411.5
AGAP008569-RA T-box protein 20|protein_coding|3R:12977925:13019487:-1|	2.62979	1.44628	1	0.288188	1	0.258652	215	215	74	74	143.88	108.564	291	291	280	280	208.091	285.5
AGAP010191-RA Calumenin isoform b precursor|protein_coding|3R:50383673:50385023:1|	1.98546	-1.17842	1	0.288349	1	0.479339	2111	2111	837	837	1814.75	1068.77	2157	2157	2087	2087	1539.99	2122
AGAP007690-RA anaphase-promoting complex subunit 3|protein_coding|2L:49078686:49082247:1|	2.69319	1.43856	1	0.289259	1	0.0613159	1178	1178	682	682	809.872	593.534	1592	1592	1605	1605	1165.05	1598.5
AGAP006368-RA OBP70: General odorant-binding protein 70|protein_coding|2L:30543243:30547869:1|	33.8521	7.13795	1	0.289839	1	0.100156	16	16	26	26	28.5383	8.49282	416	416	159	159	203.705	287.5
AGAP028394-RA |protein_coding|2L:6151922:6157959:1|	1.55003	-1.78493	1	0.291171	1	0.758538	134	134	49	49	136.354	68.3859	126	126	86	86	76.3916	106
AGAP004717-RA |protein_coding|2L:2643650:2679164:1|	6.10186	2.45025	1	0.292096	1	0.0177021	0	4	2	4	3.64566	2.04856	3	15	3	10	8.93278	12.5
AGAP011499-RA |protein_coding|3L:25522864:25523499:-1|	4	3.72625	1	0.292267	1	0.366737	6	7	0	0	2.76872	3.5	13	17	11	11	10.3169	14
AGAP012313-RA |protein_coding|3L:40124679:40147991:1|	2.87151	1.71827	1	0.292522	1	0.0509735	995	1029	494	512	626.931	517.498	1518	1585	1349	1387	1077.24	1486
AGAP010845-RA |protein_coding|3L:11929278:11933249:1|	3.09276	2.07487	1	0.293516	1	0.0193756	1782	1782	334	334	978.85	894.508	2718	2718	2815	2815	2030.99	2766.5
AGAP013090-RA |protein_coding|2R:29082712:29083561:1|	-1.05153	-3.08256	1	0.293516	0.00990881	6.33556e-06	8067	8067	3810	3810	8880.09	4132.53	3387	3387	4473	4473	2880.75	3930
AGAP028123-RA |protein_coding|3R:19096324:19097907:1|	1.19194	-2.57166	1	0.2941	7.13414e-31	1.17338e-33	2237	2237	1148	1148	2548.43	1142.25	1381	1381	1342	1342	990.965	1361.5
AGAP011384-RB |protein_coding|3L:23006988:23200840:-1|	4.28663	3.62811	1	0.294849	1	0.0725333	562	1580	61	183	672.82	790.598	1622	4350	826	2428	2441.07	3389
AGAP011758-RA |protein_coding|3L:32957587:32960877:-1|	2.55767	1.32174	1	0.294849	1	0.168938	655	655	281	281	463.391	330.379	906	906	784	784	612.483	845
AGAP004817-RA lig: protein lingerer|protein_coding|2L:3843984:3852663:-1|	2.52046	1.85601	1	0.296742	1	0.0933964	14279	14279	7368	7368	7495.63	7174.09	19598	19598	16566	16566	13912	18082
AGAP006185-RA |protein_coding|2L:27872652:27876324:-1|	7.06416	4.22734	1	0.297555	1	0.171398	29	29	13	13	17.3564	14.6514	145	145	62	62	73.3714	103.5
AGAP006966-RA 4-aminobutyrate aminotransferase, mitochondrial|protein_coding|2L:40286596:40291145:1|	2.84351	2.0911	1	0.298282	1	0.0526344	609	7187	126	1634	3712.04	3606.81	815	9611	953	10901	7762.24	10256
AGAP001748-RA chitin synthase|protein_coding|2R:9255340:9283083:-1|	4.26839	1.66502	1	0.298763	1	0.0161173	2016	2016	3916	3916	1912.58	1023.1	5334	5334	3400	3400	3184.47	4367
AGAP008803-RA |protein_coding|3R:18058184:18062361:-1|	2.98747	1.98485	1	0.298779	1	0.0267234	622	2089	291	787	1151.08	1048.71	883	3241	872	3025	2284.71	3133
AGAP003206-RA |protein_coding|2R:33850971:33881274:-1|	3.16505	1.97834	1	0.298961	1	0.0749551	60	1243	9	409	720.977	624.634	103	2346	61	1608	1426.34	1977
AGAP006783-RA GDPmannose 4,6-dehydratase|protein_coding|2L:38185911:38187234:1|	2.92956	1.32427	1	0.298961	1	0.049194	455	455	170	170	370.373	230.239	635	635	714	714	490.473	674.5
AGAP003114-RA protein phosphatase 1, catalytic subunit|protein_coding|2R:32511393:32550892:1|	1.29722	-1.48525	1	0.299817	1	0.864625	0	394	0	213	279.451	198.886	3	274	0	242	188.151	258
AGAP005227-RA |protein_coding|2L:12535623:12538161:1|	2.60562	1.33976	1	0.299817	1	0.0630963	1563	1563	732	732	1113.13	787.912	2072	2072	2034	2034	1491.32	2053
AGAP009885-RA |protein_coding|3R:44742525:44743303:1|	1.23786	-2.4015	1	0.299817	1	0.229624	51	51	27	27	57.6805	26.2551	34	34	31	31	24.0185	32.5
AGAP028659-RA Putative TIL domain polypeptide|protein_coding|2L:38779421:38780054:-1|	1.09858	-2.89833	1	0.299817	2.16912e-24	3.42673e-27	1271	1271	431	431	1500.74	649.017	723	723	703	703	517.796	713
AGAP000365-RA alpha-1,3-fucosyltransferase|protein_coding|X:6766782:6768218:-1|	1.5219	-1.36491	1	0.300274	1	0.551651	138	138	61	61	107.006	69.9781	98	98	115	115	78.3981	106.5
AGAP000900-RA protein-tyrosine sulfotransferase|protein_coding|X:17009231:17023810:1|	2.97762	1.89946	1	0.300607	1	0.0309825	1674	1674	672	672	957.772	840.771	2666	2666	2341	2341	1819.25	2503.5
AGAP000935-RA mitochondrial processing peptidase|protein_coding|X:17669189:17671445:1|	1.49714	-1.16809	1	0.300677	1	1	17129	17129	8865	8865	11580.7	8657.17	13205	13205	12717	12717	9914.22	12961
AGAP028206-RA |protein_coding|3R:25603095:25605716:-1|	2.94212	1.57703	1	0.300677	1	0.239843	157	157	63	63	107.38	79.3645	275	275	192	192	169.342	233.5
AGAP011949-RA CASPS1: short caspase 1|protein_coding|3L:35503535:35504293:1|	4.23113	3.43892	1	0.301671	1	0.222173	25	25	1	1	11.4417	12.5262	42	42	64	64	39.3471	53
AGAP010708-RA CTLMA7: C-Type Lectin (CTL) - mannose binding|protein_coding|3L:8870420:8870794:1|	1.04451	-2.06366	1	0.30175	1	0.370872	15	15	3	3	12.2036	7.65907	9	9	7	7	5.91356	8
AGAP001044-RA |protein_coding|X:20161491:20162678:1|	1.44883	-1.45459	1	0.302278	1	0.651199	55	55	25	25	42.6118	27.9535	49	49	32	32	29.2947	40.5
AGAP008998-RA CLIPD7: CLIP-domain serine protease|protein_coding|3R:22928195:22930946:-1|	4.9757	1.62413	1	0.303819	0	0	192	192	136	136	218.005	98.1772	507	507	470	470	354.067	488.5
AGAP000457-RA protein-L-isoaspartate(D-aspartate) O-methyltransferase|protein_coding|X:7930828:7935051:-1|	1.43086	-1.83607	1	0.303915	1	0.530991	130	659	71	328	649.617	334.764	81	394	95	564	353.809	479
AGAP006701-RB |protein_coding|2L:37015106:37018053:-1|	1.80989	-1.42361	1	0.304036	1	0.729484	57	723	41	494	686.988	366.873	65	724	52	604	482.567	664
AGAP007463-RA |protein_coding|2L:46721547:46722749:1|	6.29201	2.34404	1	0.304243	1	0.0274205	4	4	4	4	4.02546	2.06611	16	16	10	10	9.43584	13
AGAP001515-RB |protein_coding|2R:5746501:5749459:-1|	1.19893	-2.18613	1	0.30444	1	0.611283	10	13	11	15	11.8251	6.6726	10	11	3	5	5.40915	8
AGAP006347-RA potassium voltage-gated channel KQT-like subfamily, invertebrate|protein_coding|2L:30175822:30340409:-1|	3.1305	1.80867	1	0.30444	1	0.222218	38	182	22	110	114.779	91.8383	38	347	35	228	207.597	287.5
AGAP009631-RA DNA topoisomerase 2-associated protein PAT1|protein_coding|3R:37333620:37336517:1|	2.8368	1.2048	1	0.30444	1.97811e-07	2.00823e-10	209	209	171	171	182.507	106.105	304	304	298	298	219.884	301
AGAP003021-RB clathrin heavy chain|protein_coding|2R:31208394:31219116:1|	2.79812	2.61169	1	0.304455	1	0.0868048	209	14265	7	3255	5920.38	7142.11	370	21553	204	18416	15462.2	19984.5
AGAP012513-RA Hydroxysteroid dehydrogenase-like protein 2|protein_coding|UNKN:9867560:9869630:1|	2.27843	1.32716	1	0.304947	1	0.0929956	9197	9197	2945	2945	6060.37	4638.94	10311	10311	10828	10828	8043.11	10569.5
AGAP005869-RA |protein_coding|2L:22677296:22684106:1|	1.77742	-1.42655	1	0.304953	1	0.316898	2798	2798	3340	3340	2625.88	1420.32	2565	2565	2484	2484	1840.72	2524.5
AGAP005011-RA Iroquois-class homeodomain protein irx|protein_coding|2L:8078288:8136322:1|	2.50855	1.28196	1	0.305057	1	0.271395	303	303	137	137	218.382	153.076	394	394	374	374	279.957	384
AGAP006085-RA ADP-ribose pyrophosphatase|protein_coding|2L:26269609:26270891:-1|	1.66167	-1.55285	1	0.305057	1	0.872779	629	629	285	285	604.327	319.258	500	500	561	561	389.173	530.5
AGAP001551-RA G patch domain and KOW motifs-containing protein|protein_coding|2R:6108729:6126244:-1|	2.03397	-1.09994	1	0.306005	1	0.566383	608	608	266	266	500.742	307.526	664	664	587	587	455.245	625.5
AGAP001733-RA Exo2: exocyst complex component 2|protein_coding|2R:9089859:9093105:1|	2.48387	1.22828	1	0.306005	1	0.18153	698	698	487	487	515.803	352.272	891	891	859	859	633.553	875
AGAP001984-RA |protein_coding|2R:13150830:13154837:1|	1.13559	-2.72672	1	0.306005	1	0.154738	59	59	40	40	68.228	30.3808	41	41	28	28	25.022	34.5
AGAP006260-RA Z band alternatively spliced PDZ-motif protein 66|protein_coding|2L:28709029:28740710:-1|	3.12198	2.3641	1	0.306005	1	0.040352	34	3729	11	402	1826.7	1869.17	75	6539	59	5132	4318.5	5835.5
AGAP011608-RA |protein_coding|3L:29489961:29490995:-1|	3.04621	2.16421	1	0.306524	1	0.0274264	3631	3631	318	318	1893.48	1821.61	5329	5329	5769	5769	4097.88	5549
AGAP006981-RA |protein_coding|2L:40459508:40459898:-1|	3.5011	3.12255	1	0.306987	1	0.0210857	883	912	0	0	372.785	456	1539	1589	1558	1604	1164.04	1596.5
AGAP005174-RA nucleoporin SEH1|protein_coding|2L:11376450:11378030:-1|	2.00381	-1.18745	1	0.307262	1	0.551159	777	777	332	332	680.085	393.501	798	798	779	779	572.728	788.5
AGAP006049-RA CYP4J10: cytochrome P450|protein_coding|2L:25636420:25638630:-1|	-1.13646	-2.0699	1	0.30759	1	0.418986	82	82	38	38	55.1715	41.4809	29	29	44	44	26.6542	36.5
AGAP002879-RC cathepsin F|protein_coding|2R:28576773:28588087:-1|	2.42621	1.66308	1	0.308672	1	0.0864897	321	11534	108	5814	6508.78	5800.81	381	14081	358	14067	10824.6	14074
AGAP001053-RH |protein_coding|X:21343435:21366314:1|	1.4367	-1.76293	1	0.308677	1	0.18751	72	7726	50	5086	7371.82	3937.14	100	6383	62	4930	4181.57	5656.5
AGAP007635-RA 60S ribosomal protein L7|protein_coding|2L:48514447:48515417:1|	1.29317	-2.17533	1	0.308921	8.99324e-49	1.54258e-51	5396	5396	2871	2871	5673.24	2756.79	3650	3650	3480	3480	2607.99	3565
AGAP004323-RA |protein_coding|2R:54462372:54487724:1|	2.97445	1.8934	1	0.30895	1	0.0617702	612	612	297	297	348.52	307.62	980	980	850	850	659.887	915
AGAP002052-RA |protein_coding|2R:14647188:14654837:1|	5.01268	2.39616	1	0.309556	1	0.135083	55	55	79	79	41.3561	27.9292	187	187	93	93	99.0961	140
AGAP003091-RA Sterol carrier protein 2 variant 2|protein_coding|2R:32394207:32395229:-1|	1.94955	1.69734	1	0.309556	1	0.345368	106405	106405	15903	15903	51193.5	53580.3	96789	96789	112126	112126	86892.9	104458
AGAP003568-RA COE22933: carboxylesterase|protein_coding|2R:39696147:39718271:-1|	1.81562	-1.25255	1	0.309556	1	0.902225	129	129	151	151	108.261	65.5425	137	137	101	101	86.4324	119
AGAP008001-RB RpS27a: 40S ribosomal protein S27a|protein_coding|3R:3991162:3993208:-1|	1.71777	-1.5237	1	0.309556	1	1	350	1273	211	778	1231.16	646.186	333	1098	324	1122	808.01	1110
AGAP008620-RA phospholipase A-2-activating protein|protein_coding|3R:13718968:13721768:-1|	2.58189	1.42151	1	0.309643	1	0.051989	2852	2852	1373	1373	1912.36	1436.35	3862	3862	3555	3555	2718.44	3708.5
AGAP009985-RA 4-nitrophenylphosphatase|protein_coding|3R:47243652:47244954:-1|	1.80538	-1.2964	1	0.309682	1	0.894063	612	612	226	226	531.342	309.908	526	526	593	593	409.86	559.5
AGAP002478-RA cyclin B|protein_coding|2R:21863492:21865841:-1|	2.616	1.38693	1	0.310403	1	0.188391	400	400	193	193	278.072	201.835	536	536	520	520	385.666	528
AGAP005839-RA MFS transporter, FLVCR family, feline leukemia virus subgroup C receptor-relat|protein_coding|2L:22337247:22358013:-1|	1.45372	-1.39743	1	0.310403	1	0.578461	61	61	40	40	45.5023	30.955	52	52	38	38	32.5614	45
AGAP001008-RA |protein_coding|X:19111845:19113372:-1|	3.17967	2.45302	1	0.310504	1	0.105121	194	194	21	21	92.2964	97.337	310	310	309	309	226.405	309.5
AGAP028090-RA |protein_coding|3R:22314688:22317147:-1|	2.42255	1.14945	1	0.310958	1	0.271428	571	571	308	308	442.079	288.539	769	769	629	629	508.146	699
AGAP013389-RA |protein_coding|2R:2880962:2881700:-1|	1.83894	-1.30905	1	0.312028	1	0.790671	220	220	65	65	196.558	111.749	231	231	180	180	150.153	205.5
AGAP010782-RA Ral guanine nucleotide exchange factor 2|protein_coding|3L:10284200:10296516:-1|	2.60646	1.12023	1	0.314218	1	0.0538276	1248	1248	889	889	1066.2	631.509	1755	1755	1537	1537	1194.39	1646
AGAP001962-RA GPRVPR1: GPCR vasopressin family receptor 1|protein_coding|2R:12913821:12937345:-1|	3.40259	2.20036	1	0.315046	1	0.0837377	118	299	42	99	171.224	150.474	191	446	235	578	376.753	512
AGAP006384-RA GA-binding protein transcription factor, beta|protein_coding|2L:31021899:31024362:1|	2.6851	1.49958	1	0.315046	1	0.197497	332	332	148	148	216.872	167.405	484	484	415	415	325.218	449.5
AGAP007939-RA starch phosphorylase|protein_coding|3R:3217893:3222170:-1|	2.11815	1.86053	1	0.315822	1	0.239009	55855	55855	22132	22132	26112.5	28068.1	60385	60385	58520	58520	48583.2	59452.5
AGAP005063-RA RAN binding protein 9|protein_coding|2L:9166657:9182097:-1|	2.65098	1.43086	1	0.316317	1	0.0775988	3011	3011	1547	1547	2061.66	1517.17	4546	4546	3498	3498	2949.94	4022
AGAP008081-RA |protein_coding|3R:5230476:5234018:-1|	2.77471	1.51983	1	0.316317	1	0.175733	37	37	41	41	24.8962	18.7407	50	50	54	54	37.838	52
AGAP006765-RA |protein_coding|2L:38021560:38035016:-1|	1.47748	-1.33353	1	0.316446	1	0.975395	111	292	25	77	211.606	147.548	69	230	71	206	158.681	218
AGAP008983-RA |protein_coding|3R:22639207:22651637:-1|	2.96214	1.4679	1	0.316517	1	0.0921711	1731	1731	1299	1299	1271.04	873.017	3069	3069	2103	2103	1865.75	2586
AGAP001800-RA Synaptotagmin|protein_coding|2R:10598690:10606185:1|	1.52148	-1.30329	1	0.317139	1	0.985327	15	247	2	138	179.998	124.878	15	193	8	187	138.111	190
AGAP011388-RA solute carrier family 39 (zinc transporter), member 5|protein_coding|3L:23277129:23283124:1|	2.47153	1.23952	1	0.317333	1	0.13349	1067	1167	447	551	853.403	588.705	1377	1507	1276	1403	1057.81	1455
AGAP002779-RA transcription initiation factor TFIIF subunit alpha|protein_coding|2R:27051549:27053652:1|	2.37352	1.12782	1	0.318438	1	0.138479	1872	1872	900	900	1443.64	945.219	2383	2383	2104	2104	1628.18	2243.5
AGAP007786-RA isocitrate dehydrogenase (NAD+)|protein_coding|3R:838019:840304:-1|	1.58628	-1.44224	1	0.318438	5.45641e-06	4.97848e-09	10104	10104	8185	8185	8845.12	5137.79	8115	8115	8185	8185	6132.89	8150
AGAP008542-RA abhydrolase domain-containing protein 2|protein_coding|3R:12318882:12348952:-1|	3.30158	1.29918	1	0.318438	0	0	436	436	232	232	407.726	221.258	726	726	735	735	529.712	730.5
AGAP009197-RA GSTE3: glutathione S-transferase epsilon class 3|protein_coding|3R:28601368:28602280:-1|	1.98105	1.05367	1	0.318756	1	0.253518	13104	13104	3335	3335	9495.07	6630.57	13894	13894	12377	12377	10004.7	13135.5
AGAP012621-RA |protein_coding|UNKN:21145274:21146503:1|	1.13357	-2.67295	1	0.318762	1	0.243532	67	79	30	34	91.0676	40.5799	28	35	44	57	34.07	46
AGAP012072-RA lactoylglutathione lyase|protein_coding|3L:37400020:37401366:-1|	1.34768	-2.24683	1	0.318928	1	0.0463138	724	1509	271	525	1679.35	769.1	498	1165	369	908	747.431	1036.5
AGAP011586-RA protein-tyrosine phosphatase|protein_coding|3L:28430196:28437590:-1|	3.0149	2.07787	1	0.320038	1	0.0345423	2276	2276	1047	1047	1208.78	1141.99	3725	3725	3161	3161	2511.69	3443
AGAP000055-RA |protein_coding|X:894175:898770:1|	2.72767	1.57401	1	0.320277	1	0.0657426	1227	1227	396	396	775.882	617.377	1774	1774	1594	1594	1221.24	1684
AGAP000740-RA GDP-D-glucose phosphorylase C15orf58 homolog|protein_coding|X:13495147:13516168:1|	1.40243	-2.02801	1	0.320277	1	0.214528	161	162	96	98	171.972	82.7138	107	107	121	125	84.7984	116
AGAP004399-RA 2,3-bisphosphoglycerate-dependent phosphoglycerate mutase|protein_coding|2R:55667156:55669473:-1|	1.37532	-2.13952	1	0.320277	1	0.0716628	39	313	29	193	341.649	159.6	19	240	18	199	159.685	219.5
AGAP012431-RA |protein_coding|UNKN:455777:456720:1|	1.5021	-1.68725	1	0.320682	1	0.792494	4	24	0	11	23.1371	12.3161	1	20	3	17	13.7129	18.5
AGAP003459-RA nuclear pore complex protein Nup93|protein_coding|2R:37937485:37940593:-1|	2.51779	1.24528	1	0.321702	1	0.0807021	1668	1668	1014	1014	1235.55	841.412	2147	2147	2090	2090	1538.61	2118.5
AGAP012533-RA NADH dehydrogenase (ubiquinone) 1 alpha subcomplex 6|protein_coding|UNKN:11895868:11896869:1|	1.4658	-1.81397	1	0.321702	1	0.0340885	4689	5194	2005	2130	5165.43	2647.36	3348	3724	3629	4037	2847.58	3880.5
AGAP028093-RA |protein_coding|3R:10586434:10590232:1|	2.63651	1.48233	1	0.322282	1	0.0654521	3653	3653	1918	1918	2387.08	1839.36	5393	5393	4306	4306	3538.45	4849.5
AGAP003018-RA dynamin GTPase|protein_coding|2R:31185533:31199122:-1|	2.8622	1.43962	1	0.322693	1	0.117951	92	1290	64	957	929.775	650.549	166	2196	144	1528	1338.52	1862
AGAP006199-RA |protein_coding|2L:28222220:28222916:-1|	-2.10633	-9.05633	1	0.322806	1	0.346938	4	4	3	3	5.66021	2.10633	1	1	1	1	0.625	1
AGAP000456-RA |protein_coding|X:7918700:7926877:1|	2.75536	1.33569	1	0.32355	1	0.136012	859	859	307	307	643.334	433.519	1373	1373	1016	1016	859.298	1194.5
AGAP000255-RE disks large protein 1|protein_coding|X:4818589:4864577:-1|	2.83339	1.73375	1	0.323572	1	0.281468	8	99	8	80	59.187	49.9403	9	150	5	133	102.615	141.5
AGAP004659-RA Homeotic antennapedia protein|protein_coding|2R:59732419:59775031:-1|	3.03969	1.72379	1	0.323572	1	0.135253	529	529	139	139	339.017	266.474	960	960	660	660	584.394	810
AGAP004904-RA CAT1: catalase|protein_coding|2L:5771985:5780988:1|	2.37309	2.0866	1	0.323572	1	0.16258	27114	27114	4116	4116	12462.1	13606.3	31086	31086	33492	33492	26003.3	32289
AGAP005715-RB Autophagy-related protein 13|protein_coding|2L:19513062:19537280:1|	2.32752	1.12209	1	0.323572	1	0.12477	32	2475	48	1105	1895.51	1249.83	56	3017	46	2801	2126.94	2909
AGAP028002-RA CPLCP7: cuticular protein (putative) CPLCP7|protein_coding|3R:20432858:20434699:1|	20	11.5344	1	0.324674	1	0.183331	2	2	0	0	1.25405	1	30	30	10	10	14.4647	20
AGAP002424-RA Sema domain, seven thrombospondin repeats (type 1 and type 1-like), transmembrane domain|protein_coding|2R:21135939:21203685:1|	2.77146	1.6339	1	0.325162	1	0.0433944	1950	1950	1131	1131	1211.01	980.709	2869	2869	2567	2567	1978.67	2718
AGAP003678-RA LST2: lateral signalling target protein 2|protein_coding|2R:41843545:41848374:1|	2.46522	1.18598	1	0.325257	1	0.156876	1486	1486	1520	1520	1125.67	750.033	2053	2053	1645	1645	1335.02	1849
AGAP007760-RA |protein_coding|3R:420650:423609:1|	1.05985	-2.98393	1	0.325257	5.30426e-22	8.24924e-25	4319	4319	4269	4269	5094.57	2214.94	2270	2270	2425	2425	1707.34	2347.5
AGAP012616-RA PPO5: prophenoloxidase 5|protein_coding|UNKN:20920789:20923374:1|	3.61063	1.64693	1	0.325257	1	0.0154452	16	16	19	19	13.2093	8.17033	31	31	28	28	21.7548	29.5
AGAP013278-RA |protein_coding|2R:57668092:57668874:1|	6	4.38901	1	0.325257	1	0.206159	2	2	0	0	1.00373	1	6	6	6	6	4.40539	6
AGAP009980-RA SWI/SNF-related matrix-associated actin-dependent regulator of chromatin subfamily A containing DEAD/H box 1|protein_coding|3R:47088268:47091399:1|	2.5713	1.3268	1	0.325411	1	0.132329	791	791	452	452	559.566	398.826	1062	1062	989	989	742.432	1025.5
AGAP004015-RA SP21408: |protein_coding|2R:47878160:47879724:1|	-1.3319	-2.04434	1	0.326667	1	0.392622	18958	18958	5216	5216	11005	9548.42	6822	6822	7516	7516	5383.14	7169
AGAP000745-RA |protein_coding|X:13656841:13668016:-1|	6.74215	3.9783	1	0.326681	1	0.15893	267	267	127	127	162.819	134.527	1276	1276	538	538	647.742	907
AGAP005885-RA |protein_coding|2L:23153912:23155200:-1|	5.5	5.36603	1	0.326681	1	0.263383	2	2	0	0	0.75	1	6	6	5	5	4.02452	5.5
AGAP007619-RA cytosolic nonspecific dipeptidase|protein_coding|2L:48341477:48344512:-1|	2.29723	1.5548	1	0.326681	1	0.107867	15981	15981	4935	4935	9140.06	8044.92	18993	18993	17969	17969	14211	18481
AGAP003743-RA HAUS augmin-like complex subunit 6|protein_coding|2R:42818689:42821265:-1|	2.73887	1.60631	1	0.326869	1	0.22338	219	219	115	115	136.732	110.447	323	323	282	282	219.634	302.5
AGAP006944-RA eIF3e: eukaryotic translation initiation factor 3 subunit E|protein_coding|2L:40193242:40195285:1|	1.68591	-1.1049	1	0.32696	1	0.898403	17580	17580	9576	9576	12761.1	8899.93	14709	14709	15300	15300	11549.5	15004.5
AGAP012931-RA |protein_coding|UNKN:40508846:40509568:1|	1.56249	-1.52475	1	0.32696	1	0.835764	30	47	3	8	41.985	24.0002	16	32	28	43	27.5357	37.5
AGAP028100-RA |protein_coding|3R:18172494:18176072:1|	-1.19325	-2.13074	1	0.330244	1	0.619715	2077	2077	1221	1221	1342.2	1045.28	1058	1058	694	694	629.923	876
AGAP009447-RH S-adenosylmethionine synthetase|protein_coding|3R:33543199:33551061:1|	3.38364	2.98256	1	0.3313	1	0.0512137	0	296	0	6	122.244	148.065	0	501	0	501	364.6	501
AGAP000367-RA Glyoxalase domain-containing protein 4|protein_coding|X:6773087:6774793:-1|	2.03702	-1.07719	1	0.331488	1	0.39935	1883	1883	791	791	1515.77	951.634	1995	1995	1882	1882	1407.15	1938.5
AGAP005096-RA |protein_coding|2L:9978240:10024330:-1|	2.992	1.86403	1	0.331488	1	0.290577	57	57	33	33	33.4392	28.7433	89	89	83	83	62.3319	86
AGAP010193-RA CTLGA3: C-Type Lectin (CTL) - galactose binding|protein_coding|3R:50403559:50410500:1|	1.95275	-1.2069	1	0.331488	1	0.468458	3315	3315	964	964	2885.06	1679.68	3417	3417	3143	3143	2390.47	3280
AGAP000403-RA |protein_coding|X:7288292:7291716:-1|	2.34076	1.18002	1	0.33286	1	0.117191	3594	3594	2229	2229	2638.29	1813.94	4589	4589	3903	3903	3113.24	4246
AGAP011108-RA secretory phospholipase A2|protein_coding|3L:17009349:17012043:-1|	1.76298	-1.50782	1	0.33286	1	0.751441	1057	1057	402	402	1031.48	536.59	987	987	905	905	684.088	946
AGAP004977-RA PPO6: prophenoloxidase 6|protein_coding|2L:7452207:7454977:-1|	6.79103	3.38481	1	0.333021	1	0.0750627	295	295	201	201	221.892	149.167	714	714	1312	1312	751.061	1013
AGAP010675-RA LRIM18: leucine-rich immune protein (Coil-less)|protein_coding|3L:8273521:8275066:1|	1.76368	-1.22794	1	0.334589	1	0.835764	1101	1101	355	355	867.443	556.225	1131	1131	831	831	706.424	981
AGAP003836-RA |protein_coding|2R:44234291:44235730:-1|	1.91149	-1.29731	1	0.33495	1	0.519156	443	443	217	217	404.344	224.694	477	477	382	382	311.678	429.5
AGAP004169-RB |protein_coding|2R:51061642:51147282:1|	2.40363	1.15141	1	0.335538	1	0.219879	352	730	221	545	557.43	368.61	436	911	430	861	641.831	886
AGAP004429-RA polypeptide N-acetylgalactosaminyltransferase|protein_coding|2R:55932378:55934801:-1|	2.62975	1.3658	1	0.335538	1	0.0826655	1070	1070	490	490	756.951	539.405	1397	1397	1440	1440	1033.84	1418.5
AGAP007603-RA |protein_coding|2L:48156084:48157629:1|	2.7118	1.5051	1	0.335538	1	0.0953309	723	723	206	206	473.932	364.149	1021	1021	954	954	713.315	987.5
AGAP008075-RB cellular nucleic acid-binding protein|protein_coding|3R:5095629:5099637:-1|	1.7327	-1.36297	1	0.335538	1	0.972209	366	1763	129	754	1506.38	892.247	411	1891	226	1201	1105.22	1546
AGAP009893-RA nocturnin|protein_coding|3R:44900146:44902267:1|	1.68643	-1.27799	1	0.335538	1	0.90065	3133	3133	1351	1351	2455.32	1583.23	3181	3181	2159	2159	1921.23	2670
[truncated: 13,678 more rows]

## Sheet: Differentially Expressed Genes
Feature ID	VectorBase Description	Fold change (norm)	Baggerley's test: FDR p-value (norm)	Control RPKM (norm)	Treatment RPKM (norm)
AGAP013616-RA	18S_rRNA: 18S ribosomal RNA	-3.17485	0.0279953	63.084	19.8699
AGAP001697-RB	20S proteasome subunit beta 3	1.53745	0.00025159	820.921	1262.12
AGAP002481-RA	26S proteasome regulatory subunit N1	2.03545	1.24321e-13	5141.33	10464.9
AGAP005535-RA	26S proteasome regulatory subunit N5	1.51418	0.00169276	4691.08	7103.15
AGAP001745-RA	26S proteasome regulatory subunit RPN2	2.14058	6.38714e-14	5034.71	10777.2
AGAP003215-RA	26S proteasome regulatory subunit T2	1.64402	2.33324e-05	2985.98	4908.99
AGAP009633-RA	3-oxoacyl-(acyl-carrier protein) reductase fabG2	-1.69887	4.47231e-110	3195.3	1880.84
AGAP001256-RC	3'-phosphoadenosine 5'-phosphosulfate synthase	1.93588	0.00664249	827.058	1601.09
AGAP002810-RA	45 kDa calcium-binding protein	2.29849	0.039546	385.146	885.255
AGAP007895-RA	A-kinase anchor protein 10	1.90741	0.0305742	298.887	570.101
AGAP006419-RA	A5R2: antigen 5 related protein 2	-2.76049	7.66686e-20	2583.57	935.909
AGAP006380-RA	ABCA2: ATP-binding cassette transporter (ABC transporter) family A member 2	4.50328	1.22405e-05	1844.37	8305.73
AGAP011518-RA	ABCA4: ATP-binding cassette transporter (ABC transporter) family A member 4	4.20385	0.0164467	421.988	1773.97
AGAP012156-RA	ABCA5: ATP-binding cassette transporter (ABC transporter) family A member 5	8.32216	1.53645e-06	83.7398	696.896
AGAP008437-RA	ABCC8: ATP-binding cassette transporter (ABC transporter) family C member 8	3.8866	0.0127177	940.951	3657.1
AGAP002050-RA	ABCG13: ATP-binding cassette transporter (ABC transporter) family G member 13	3.5056	1.53645e-06	657.278	2304.15
AGAP002051-RA	ABCG14: ATP-binding cassette transporter (ABC transporter) family G member 14	2.12853	2.44888e-09	930.652	1980.92
AGAP000651-RB	Actin5C: actin	1.94253	0.00228004	73180.3	142155
AGAP007460-RA	Acyl-CoA-binding protein 2	-1.59384	0.0296067	120.551	75.636
AGAP001267-RA	Adaptor-related protein complex 2, beta 1 subunit	1.5961	0.0309882	2860.8	4566.12
AGAP002378-RA	adenylosuccinate lyase	-1.64602	1.01907e-12	1960	1190.75
AGAP010175-RB	Adenylyl cyclase-associated protein 1	2.03303	0.00177962	4895.76	9953.22
AGAP001737-RA	Adenylyltransferase and sulfurtransferase MOCS3 Molybdopterin-synthase adenylyltransferase Molybdopterin-synthase sulfurtransferase	-1.54891	0.0304585	1129.94	729.503
AGAP004227-RA	ADP-ribosylation factor-like protein	1.59072	0.0210904	2962.04	4711.78
AGAP009701-RA	alanyl-tRNA synthetase	1.76712	0.000251224	4835.64	8545.15
AGAP005637-RA	aldehyde oxidase	2.2749	0.00152017	16.8536	38.3402
AGAP012641-RA	Aldose reductase	1.50255	0.000284279	639.322	960.616
AGAP008125-RA	all-trans-retinol dehydrogenase (NAD+)	3.91734	0	567.594	2223.46
AGAP007572-RA	All-trans/9-cis	-1.54094	6.26396e-06	850.269	551.787
AGAP011357-RA	All-trans/9-cis/11-cis	1.55077	2.62413e-12	937.16	1453.32
AGAP011357-RB	All-trans/9-cis/11-cis	4.95946	0.00034832	647.375	3210.63
AGAP001774-RA	Allatostatin receptor	-2.31835	0.0338766	20.9986	9.05756
AGAP005548-RA	Alpha-crystallin B chain	2.76859	4.32458e-06	100.349	277.827
AGAP005846-RA	alpha-galactosidase	3.43842	0.0275197	5.15736	17.7332
AGAP007285-RA	alpha-L-fucosidase	-1.55367	1.50767e-14	1113.72	716.834
AGAP004200-RA	Alpha-tocopherol transfer protein-like	1.9859	0.0130926	28.4149	56.4293
AGAP002559-RA	alpha-tocopherol transfer protein-like protein	3.74893	9.50539e-08	64.7082	242.587
AGAP013001-RA	aminopeptidase N	1.61105	0.025174	1319.84	2126.33
AGAP000885-RA	aminopeptidase N	2.0652	0.0141113	2450.78	5061.34
AGAP011807-RA	Antizyme inhibitor 1	-5.84556	3.14868e-13	1115.26	190.787
AGAP007970-RA	APG18A: autophagy related gene	2.06249	3.61046e-08	1687.79	3481.04
AGAP011348-RB	Arylsulfatase b	-2.1261	5.61801e-05	223.775	105.251
AGAP003508-RA	ATP-dependent RNA helicase SUPV3L1, mitochondrial	-1.56451	1.16019e-27	814.411	520.555
AGAP028370-RA	ATP6: adenosine triphosphatase subunit 6	-2.27296	5.07728e-07	164088	72191.2
AGAP003934-RA	battenin	-1.63255	4.63253e-18	2879.29	1763.67
AGAP000426-RB	benzodiazapine receptor	2.17007	2.65349e-07	877.354	1903.92
AGAP000143-RA	beta-mannosidase	2.86759	0.00710179	520.976	1493.95
AGAP001341-RA	bleomycin hydrolase	2.00555	5.48481e-10	5994.56	12022.4
AGAP006690-RA	BTB (POZ) domain containing 9	3.35361	0.00929941	58.0498	194.676
AGAP006256-RA	Cad74A	2.54402	0.002954	763.226	1941.67
AGAP005071-RB	calcium release-activated calcium channel protein 1	-1.74153	0.0472228	363.713	208.847
AGAP010395-RA	Calpain-C	2.33695	0.0289684	836.599	1955.09
AGAP004895-RA	carbonic anhydrase	-1.87445	6.20406e-13	3852.38	2055.2
AGAP000621-RA	carboxypeptidase A1	4.25229	0.00511063	788.502	3352.93
AGAP000756-RA	Carboxypeptidase M	4.46559	0.00278984	535.615	2391.83
AGAP000843-RA	cardiolipin synthase	-1.595	0.00379544	1821.25	1141.85
AGAP009076-RA	carnitine O-acetyltransferase	1.80403	0.000602467	2230.38	4023.68
AGAP002329-RA	carnitine O-octanoyltransferase	1.93489	0.0357944	1362.16	2635.63
AGAP012544-RA	CASPS14: short caspase 14	1.90762	0.00264174	176.865	337.391
AGAP004920-RA	CASPS6: short caspase 6	2.19684	4.38528e-09	82.792	181.881
AGAP003277-RA	cathepsin D	2.31679	0.0242254	9593.17	22225.4
AGAP011828-RA	cathepsin L	1.89441	0.0355904	8346.24	15811.2
AGAP007358-RB	Cellular retinaldehyde binding protein	6.74158	3.01226e-05	9.93467	66.9754
AGAP007358-RA	Cellular retinaldehyde binding protein	11.5413	6.04139e-13	591.934	6831.68
AGAP007565-RB	Chaperone DnaJ protein	-1.68428	9.61577e-20	2270.51	1348.06
AGAP009049-RA	Chitinase-3-like protein 4	3.10914	0.00049535	13.5842	42.2352
AGAP005686-RA	chymotrypsin-like protease	13.1652	2.77188e-10	514.233	6769.97
AGAP005687-RA	chymotrypsin-like protease (Precursor)	6.41275	1.76251e-05	352.242	2258.84
AGAP005688-RA	chymotrypsin-like protease (Precursor)	13.5321	3.45631e-08	5.03296	68.1064
AGAP002815-RA	CLIPA15: CLIP-domain serine protease	6.81791	8.42107e-08	201.642	1374.78
AGAP000573-RA	CLIPC4: CLIP-domain serine protease	-1.89496	0.0405489	857.663	452.603
AGAP004566-RA	Clipd1	4.3184	0.00503478	875.95	3782.71
AGAP004570-RA	Clipd1	9.12119	0	34.4458	314.187
AGAP011785-RA	CLIPE6: CLIP-domain serine protease	-1.94959	0.0346328	89.4429	45.8778
AGAP000889-RA	Coactosin-like protein	1.99768	0.00170601	6891.18	13766.4
AGAP010390-RA	COE12O: carboxylesterase	1.52376	0.00220956	76.8926	117.166
AGAP011575-RA	COE15O: carboxylesterase	2.04737	0.00293003	20.8749	42.7387
AGAP006725-RA	COEAE3H: carboxylesterase alpha esterase	-1.75902	6.22599e-11	1444.02	820.927
AGAP002391-RA	COEAE5O: carboxylesterase	3.78303	0.0360827	339.77	1285.36
AGAP005833-RA	COEJHE1E: carboxylesterase juvenile hormone esterase	9.81761	0.0022171	209.661	2058.37
AGAP005834-RA	COEJHE2E: carboxylesterase	1.75258	0.000272052	634.694	1112.35
AGAP005835-RA	COEJHE3E: carboxylesterase juvenile hormone esterase	20.312	4.14151e-07	5.41015	109.891
AGAP005836-RA	COEJHE4E: carboxylesterase juvenile hormone esterase	16.9658	0	264.112	4480.88
AGAP005837-RA	COEJHE5E: carboxylesterase	2.86581	2.65119e-07	467.155	1338.78
AGAP012600-RA	COUP transcription factor 2	-1.86415	0.0266748	60.6997	32.5616
AGAP028366-RA	COX2: cytochrome c oxidase subunit II	-2.60167	0	234377	90087.5
AGAP010900-RA	CPF1: cuticular protein 1 from fifty-one aa family	-93.0911	0.0248028	51812.1	556.574
AGAP006145-RA	CPLCA1: cuticular protein 1 in CPLCA family	-44.4579	0	68437.3	1539.37
AGAP006146-RA	CPLCA2: cuticular protein 2 in CPLCA family	-22.0091	1.37379e-51	29609.2	1345.32
AGAP028178-RA	CPLCP13: cuticular protein (putative) CPLCP13	5.76262	0.000112323	23.8798	137.61
AGAP028016-RA	CPLCP15: cuticular protein (putative) CPLCP15	1.90916	0.000136331	37.7121	71.9984
AGAP012355-RA	CPLCP16: cuticular protein (putative) CPLCP16	6.86932	0.0218756	6.03888	41.483
AGAP028124-RA	CPLCP2: cuticular protein (putative) CPLCP2	3.30638	0.000174849	26.0269	86.0547
AGAP028208-RA	CPLCP22: cuticular protein (putative) CPLCP22	2.5097	0.00199734	16.9794	42.6131
AGAP028018-RA	CPLCP24: cuticular protein (putative) CPLCP24	10.0672	0.0069591	0.875	8.80877
AGAP028200-RA	CPLCP9: cuticular protein (putative) CPLCP9	4.62767	0.000266368	235.899	1091.66
AGAP003334-RA	CPLCX2: cuticular protein unclassified	-268.309	0	89177.6	332.369
AGAP001664-RA	CPR1: cuticular protein RR-2 family 1	-799.133	1.23937e-197	171106	214.114
AGAP006931-RA	CPR111: cuticular protein RR-2 family 111	-780.219	0	217255	278.454
AGAP000820-RA	CPR125: cuticular protein RR-2 family 125	-50.7902	3.92433e-21	31184.5	613.987
AGAP006002-RA	CPR137: cuticular protein RR-1 family 137	-2.99835	0.000322422	29.4214	9.81251
AGAP013248-RA	CPR139: cuticular protein RR-2 family 139	4.01363	0.000254122	133.072	534.1
AGAP005455-RA	CPR14: cuticular protein RR-1 family 14	-2.03047	0.0190416	298.264	146.894
AGAP006867-RA	CPR141: cuticular protein RR-1 family 141	6.19149	3.03951e-06	56.0309	346.915
AGAP005996-RA	CPR21: cuticular protein RR-1 family 21	-1.86365	4.39565e-11	14942.6	8017.89
AGAP006000-RA	CPR25: cuticular protein RR-1 family 25	-3.52345	4.32458e-06	14405.9	4088.59
AGAP006829-RA	CPR59: cuticular protein RR-1 family 59	-1.78162	2.29044e-09	8371.43	4698.77
AGAP001669-RA	CPR6: cuticular protein RR-2 family 6	-582.525	1.71779e-215	116692	200.321
AGAP006828-RA	CPR60: cuticular protein RR-1 family 60	13.9116	9.52295e-10	47.1107	655.387
AGAP007042-RA	CPR62: cuticular protein RR-1 family 62	-2.2059	0.0247854	32.1845	14.5902
AGAP006865-RA	CPR64: cuticular protein RR-1 family 64	19.0591	0	3.14533	59.9473
AGAP006859-RA	CPR66: cuticular protein RR-1 family 66	5.82691	0.000973125	4.40194	25.6497
AGAP002612-RA	CPR7: cuticular protein RR-1 family 7	-2.09091	1.38007e-05	1038.11	496.488
AGAP006321-RA	CPR71: cuticular protein RR-2 family 71	14.6896	0	9.68389	142.253
AGAP009875-RA	CPR77: cuticular protein RR-1 family 77	-3.3663	0.00702786	998.133	296.507
AGAP002613-RA	CPR8: cuticular protein RR-1 family 8	-1.9486	8.76886e-08	1662.93	853.398
AGAP009879-RA	CPR81: cuticular protein RR-1 family 81	-2.44734	2.72982e-05	56.9331	23.2632
AGAP005696-RA	CPTC1: cuticular protein from two-cysteine family 1	11.0499	2.19275e-12	1401.36	15484.9
AGAP005695-RA	CPTC2: cuticular protein from two-cysteine family 2	15.9552	0	776.172	12383.9
AGAP005697-RA	CPTC3: cuticular protein from two-cysteine family 3	14.404	0	264.542	3810.47
AGAP005698-RA	CPTC4: cuticular protein from two-cysteine family 4	14.2129	0	473.403	6728.41
AGAP004212-RA	Crc: calreticulin	2.01679	0.000108414	35071.6	70731.9
AGAP004811-RA	CTL1: C-type lectin (CTL)	4.70242	0.000564897	15119.7	71098.9
AGAP004810-RA	CTL3: C-type lectin (CTL)	4.68368	0.000490452	15795.6	73981.4
AGAP002625-RB	CTL9: C-type lectin (CTL)	4.08925	1.42391e-08	183.515	750.439
AGAP010196-RA	CTLGA1: C-Type Lectin (CTL) - galactose binding	3.39894	0.0132562	86.9026	295.377
AGAP000929-RA	CTLSE1: C-Type Lectin (CTL) - selectin like	2.56754	3.57233e-05	296.382	760.972
AGAP000123-RA	CTLSE2: C-type lectin (CTL)	10.0723	5.71379e-06	273.234	2752.1
AGAP012903-RA	cuticular protein 3 from two-cysteine family	12.6715	0	534.492	6772.84
AGAP006424-RA	Cyanogenic beta-glucosidase	-2.43572	2.30195e-06	16970.4	6967.31
AGAP006425-RA	Cyanogenic beta-glucosidase	-2.04116	0.000309417	5957	2918.43
AGAP008022-RA	CYP12F1: cytochrome P450	2.42313	0.0128656	88.0515	213.361
AGAP003066-RA	CYP304B1: cytochrome P450	2.1485	0.0475944	1653.98	3553.56
AGAP001039-RB	CYP307A1: cytochrome P450	3.71045	0.000261365	328.833	1220.12
AGAP008682-RA	CYP307B1: cytochrome P450	2.77769	2.06101e-05	30.8004	85.5539
AGAP000194-RA	CYP4C25: cytochrome P450	-2.01063	0.00037646	369.984	184.014
AGAP008356-RA	CYP4H16: cytochrome P450	5.64303	0.00939172	418.505	2361.64
AGAP008358-RA	CYP4H17: cytochrome P450	5.13185	0.00896019	762.917	3915.18
AGAP011028-RA	CYP6AF1: cytochrome P450	2.70365	1.85992e-11	48.3927	130.837
AGAP011029-RA	CYP6AF2: cytochrome P450	4.93461	0	36.9603	182.385
AGAP008212-RA	CYP6M2: cytochrome P450	3.94763	0.00381358	2769.34	10932.3
AGAP002866-RA	CYP6P5: cytochrome P450	1.6862	0.000355269	2147.2	3620.59
AGAP006253-RA	Cysteine-rich venom protein	-1.69495	0	45385.1	26776.6
AGAP009489-RA	cytidine deaminase	-1.73447	2.49181e-15	1412.79	814.538
AGAP009017-RA	cytochrome b-561 domain containing protein 2	23.3128	7.31256e-08	152.4	3552.88
AGAP005323-RB	D-aspartate oxidase	-2.46718	3.95516e-21	987.067	400.079
AGAP010311-RA	Dehydrogenase/reductase SDR family member 11 precursor	-1.76836	3.54111e-35	1170.68	662.013
AGAP004394-RA	dipeptidyl-peptidase III	1.75405	9.49086e-06	3197.8	5609.11
AGAP010239-RA	DnaJ homolog subfamily B member 5	-2.04998	0.0276934	1470.53	717.336
AGAP009090-RA	Dopa decarboxylase	16.9367	6.94373e-09	38.4666	651.498
AGAP011025-RA	dsRNase	2.21963	1.04232e-05	29.0432	64.4654
AGAP008228-RA	dual specificity phosphatase	1.71687	0.00293003	504.151	865.565
AGAP009978-RA	DUOX: dual oxidase: peroxidase and NADPH-oxidase domains	3.37001	0.000594696	275.562	928.645
AGAP010165-RA	dynein light intermediate chain 2, cytosolic	2.09592	1.44363e-05	57.9358	121.429
AGAP005449-RB	E3 ubiquitin-protein ligase CBL	2.16015	0.00715988	153.285	331.118
AGAP005513-RA	elongation of very long chain fatty acids protein 2	3.79104	0.000462056	541.651	2053.42
AGAP010695-RA	elongation of very long chain fatty acids protein 4	3.70088	0.0128468	365.947	1354.33
AGAP008781-RA	Elongation of very long chain fatty acids protein 5	32.9022	0	37.2005	1223.98
AGAP007784-RA	enoyl-CoA hydratase / long-chain 3-hydroxyacyl-CoA dehydrogenase	1.61583	0.00809742	4622.65	7469.4
AGAP007784-RB	enoyl-CoA hydratase / long-chain 3-hydroxyacyl-CoA dehydrogenase	2.9619	0.0254973	110.014	325.85
AGAP008649-RA	Enterokinase light chain	3.09354	0.00336289	37.7123	116.665
AGAP003664-RA	Envelysin	25.0003	0	30.299	757.483
AGAP003541-RA	Eukaryotic translation elongation factor 1 alpha 1	-2.11474	5.89866e-05	18632.6	8810.82
AGAP006869-RA	Eupolytin	-2.03033	0.0310872	7766.94	3825.45
AGAP001248-RA	Eupolytin	-1.58426	0.000139809	3919.3	2473.9
AGAP005297-RA	F-box and leucine-rich repeat protein 1 (S-phase kinase-associated protein 2)	-1.90603	0.000341657	642.583	337.132
AGAP000523-RA	F-type H+-transporting ATPase subunit c	-2.20976	6.09942e-49	41274.7	18678.4
AGAP011131-RA	F-type H+-transporting ATPase subunit d	-1.7207	3.97138e-07	30009.9	17440.5
AGAP001084-RA	fatty acyl-CoA reductase	3.71511	0.0304585	992.983	3689.04
AGAP004787-RA	fatty acyl-CoA reductase	-1184.41	0	31569.4	26.6542
AGAP004784-RA	fatty acyl-CoA reductase 2	-2.27725	1.12024e-09	570.978	250.731
AGAP013161-RA	Fatty-acid amide hydrolase 2	2.75429	0.00386248	2230.25	6142.76
AGAP009617-RA	fatty-acid amide hydrolase 2	3.17379	8.55842e-05	380.877	1208.82
AGAP010614-RA	Female reproductive tract protease GLEANR_896	-2.59888	0.000200819	1663.18	639.962
AGAP002465-RA	ferritin heavy chain	3.00317	0	19983.6	60014
AGAP004918-RA	fibrinogen	2.48072	0.00160652	294.372	730.254
AGAP007006-RB	filamin	2.31951	0.00130461	4248.8	9855.13
AGAP007006-RC	filamin	6.36828	0.0024201	8.42692	53.665
AGAP010398-RA	Flavin-containing monooxygenase FMO GS-OX-like 1	2.37058	0.000153288	362.219	858.671
AGAP011278-RA	GALE4: galectin 4	4.5703	3.4056e-06	13.5836	62.0811
AGAP012477-RA	gamma-butyrobetaine dioxygenase	2.54646	0.0249639	23.6396	60.1975
AGAP002552-RA	glucose dehydrogenase (acceptor)	-3.54837	0.0353013	349.423	98.4742
AGAP003783-RA	glucose dehydrogenase (acceptor)	3.19187	0.000962343	136.105	434.429
AGAP003788-RA	glucose dehydrogenase (acceptor)	3.9999	0.00463253	135.316	541.25
AGAP003783-RB	glucose dehydrogenase (acceptor)	4.23128	0.00953815	120.659	510.543
AGAP003750-RA	Glucose dehydrogenase (acceptor)	6.54047	0.0244721	1100.96	7200.79
AGAP009612-RA	glyoxylate/hydroxypyruvate reductase	-1.55496	7.10576e-05	2324.4	1494.83
AGAP010139-RD	GMP synthase (glutamine-hydrolysing)	1.69321	0	453.364	767.641
AGAP006216-RA	GPRMTH2: methuselah receptor 2	1.7486	0.000159216	280.706	490.844
AGAP002888-RC	GPRNNA3: putative GPCR class a orphan receptor 3	1.85448	0.00404918	27.7885	51.5334
AGAP006126-RB	GPROP8: ultraviolet wavelength sensitive opsin	-1.53864	0.000149886	1844.86	1199.02
AGAP008347-RA	GPRRK: putative glycoprotein hormone rk-like receptor	2.20298	4.036e-06	138.863	305.913
AGAP001961-RA	GPRVPR2: GPCR vasopressin family receptor 2	1.69382	3.50234e-06	83.1678	140.871
AGAP004380-RA	GSTD12: glutathione S-transferase delta class 12	-2.57735	4.6474e-13	1811.98	703.039
AGAP004165-RA	GSTD2: glutathione S-transferase delta class 2	1.6297	0.00577845	2302.39	3752.2
AGAP009192-RA	GSTE5: glutathione S-transferase epsilon class 5	-1.80101	1.94955e-59	1716.07	952.837
AGAP009196-RA	GSTE7: glutathione S-transferase epsilon class 7	-1.57815	3.081e-06	440.826	279.33
AGAP000165-RA	GSTMS1: glutathione transferase microsomal 1	-1.50007	1.12796e-05	5340.07	3559.87
AGAP005749-RA	GSTO1: glutathione S-transferase omega class 1	1.55875	1.86698e-06	5589.66	8712.87
AGAP012161-RA	Guanylate cyclase	2.21277	5.00197e-10	298.386	660.259
AGAP004192-RA	heat shock 70kDa protein 5	2.92497	0.001237	10098.8	29538.6
AGAP001424-RA	heat shock protein 90kDa beta	2.23321	0.00194278	4206.26	9393.48
AGAP005381-RA	hexosaminidase	4.33846	4.0599e-05	518.577	2249.82
AGAP002017-RA	Hexosyltransferase	1.63098	9.37673e-06	102.366	166.957
AGAP011845-RA	histone H2A	-1.77181	0.00040902	1702.69	960.988
AGAP006191-RA	hitinase-3-like protein 4	3.38442	0.00389572	39.8449	134.852
AGAP003714-RA	HPX3: heme peroxidase 3	9.5523	8.46828e-05	4454.71	42552.8
AGAP000051-RA	HPX5: heme peroxidase 5	3.68745	0.0298813	1041.8	3841.58
AGAP000416-RB	hydroxyacylglutathione hydrolase	-1.60007	4.54561e-20	2177.28	1360.74
AGAP009282-RA	Hyphantrin	3.80321	0	718.464	2732.47
AGAP002970-RB	Importin-11	3.09317	8.1398e-11	312.061	965.258
AGAP004510-RA	Innexin inx2	1.80753	0.0475944	9805.31	17723.4
AGAP013239-RA	Juvenile hormone-inducible protein	1.96977	0.00480584	1504.26	2963.05
AGAP005404-RA	lectin, mannose-binding 1	2.05907	0.025174	2849.8	5867.94
AGAP002955-RA	leishmanolysin-like peptidase	2.25128	0.0233207	242.703	546.392
AGAP009016-RA	LIX1-like protein	1.9359	0.00117766	815.394	1578.52
AGAP011603-RB	long-chain acyl-CoA synthetase	-1.67795	0.00204774	867.193	516.816
AGAP003623-RA	long-chain acyl-CoA synthetase	1.56334	5.68746e-06	1430.85	2236.9
AGAP011603-RA	long-chain acyl-CoA synthetase	1.68841	9.46941e-07	1219.47	2058.96
AGAP003623-RC	long-chain acyl-CoA synthetase	2.08067	0.000549972	1397.98	2908.73
AGAP007034-RA	LRIM11: leucine-rich immune protein (Short)	6.74075	6.56954e-08	4.40205	29.6731
AGAP005496-RA	LRIM12: leucine-rich immune protein (Short)	2.04639	1.95912e-06	42.236	86.4314
AGAP028028-RA	LRIM16A: leucine-rich immune protein (TM)	2.58323	0.00541852	9.68703	25.0239
AGAP027997-RA	LRIM5: leucine-rich immune protein (Short)	-1.67749	0.0116778	294.376	175.486
AGAP007343-RA	LYSC2: C-Type Lysozyme.	-1.75447	0.000818436	74.7593	42.6108
AGAP007345-RA	LYSC3: C-Type Lysozyme.	-2.6616	9.37652e-28	46426.6	17443.1
AGAP007346-RA	LYSC5: C-Type Lysozyme.	-2.63812	1.58265e-32	829.204	314.317
AGAP007344-RA	LYSC8: C-Type Lysozyme.	-2.59398	3.44262e-15	9008.26	3472.76
AGAP013368-RA	Lysosomal acid lipase	2.2337	0.00756863	16.6024	37.0848
AGAP008584-RA	lysosomal alpha-mannosidase	3.31608	0.00126036	1438.48	4770.12
AGAP009668-RA	lysosomal-associated membrane protein 1/2	1.63768	0.0469551	5344.1	8751.92
AGAP000184-RB	malate dehydrogenase (oxaloacetate-decarboxylating)(NADP+)	2.5267	0.0362403	2540.19	6418.31
AGAP006576-RB	malate/L-lactate dehydrogenase	1.73819	0.000169313	2352.59	4089.25
AGAP003487-RA	Mesenchymal stem cell protein DSCD75	1.81022	1.77443e-08	941.928	1705.09
AGAP003602-RA	Methyltransferase-like protein 9	5.61092	0.00616909	30.5378	171.345
AGAP004428-RA	Midline fasciclin	2.61872	0.0108531	7113.87	18629.2
AGAP006806-RA	Mitochondrial thiamine pyrophosphate carrier	-2.03046	2.74754e-05	520.066	256.132
AGAP003929-RA	MMP3: matrix metallopeptidase 3	1.70642	8.06259e-12	241.584	412.243
AGAP001313-RA	Muscular protein 20	1.6658	4.04379e-10	8914.28	14849.4
AGAP011830-RA	myo-inositol-1-phosphate synthase	-1.53521	2.43685e-07	3464.58	2256.75
AGAP005213-RB	myosin XV	2.36784	0.0103319	263.278	623.399
AGAP004205-RA	N-sulfoglucosamine sulfohydrolase	2.51907	0.000475924	644.858	1624.44
AGAP001791-RA	Nep2: neprilysin, neutral endopeptidase 2	2.86641	0.00399993	6516.93	18680.2
AGAP007415-RA	Niemann-Pick Type C-2	-86.4604	0.00497999	2565.2	29.669
AGAP013106-RA	Niemann-Pick Type C-2	-9.02735	3.34181e-27	278.075	30.8036
AGAP007197-RA	Niemann-Pick Type C-2	-5.24127	0.0245333	45.5018	8.68145
AGAP002847-RA	Niemann-Pick Type C-2	2.63445	1.71685e-05	3112.99	8201.02
AGAP008830-RA	non-lysosomal glucosylceramidase	1.92183	0.0148275	406.087	780.428
AGAP004642-RA	NPF: neuropeptide F	-1.67819	6.92577e-13	733.27	436.941
AGAP011887-RA	nuclear pore complex protein Nup37	-1.79876	1.81757e-08	551.159	306.411
AGAP001986-RA	nuclear protein localization protein 4 homolog	1.51549	6.38714e-14	2166.13	3282.75
AGAP004693-RA	nuclear receptor subfamily 6 group A	4.68964	0.000136497	993.768	4660.41
AGAP002403-RA	Nucleoside diphosphate-linked moiety X motif 18	1.7114	0	425.531	728.255
AGAP000672-RB	Obg-like ATPase 1	-1.7122	1.83416e-25	1208.44	705.785
AGAP012323-RB	OBP27: odorant binding protein 27	6.62676	4.04847e-06	161.745	1071.84
AGAP012325-RA	OBP28: odorant binding protein 28	-2.67414	4.57322e-146	3061.13	1144.72
AGAP000278-RA	OBP9: odorant binding protein 9	2.14502	0.00168065	60021.8	128748
AGAP011806-RA	ornithine decarboxylase	-4.34793	0.0360827	8481.03	1950.59
AGAP003466-RA	Osi15	47.983	0.00659616	14.8398	712.056
AGAP003471-RA	Osi20	65.8075	0.0247895	16.5991	1092.35
AGAP004126-RA	Osi3: osiris 3	5.59376	3.20335e-06	60.2923	337.26
AGAP004129-RA	Osi6: osiris 6	18.3132	0	818.97	14998
AGAP004130-RA	Osi7: osiris 7	11.102	0	380.33	4222.41
AGAP004131-RA	Osi9: osiris 9	21.6879	7.00038e-09	3433.49	74465.1
AGAP004571-RA	Oviductin	3.41852	0.000447115	481.092	1644.62
AGAP010394-RA	Patched-related	5.20825	0.000524638	203.948	1062.21
AGAP012167-RA	Pgi: phosphoglucose isomerase (glucose-6-phosphate isomerase)	1.73097	0.00112386	9864.94	17076
AGAP007215-RA	phosphoacetylglucosamine mutase	2.22814	0	918.612	2046.8
AGAP003350-RB	phosphoenolpyruvate carboxykinase (GTP)	3.06465	1.05975e-09	10242.3	31389
AGAP013078-RA	Plasma glutamate carboxypeptidase precursor	-1.92704	3.26223e-06	1333.01	691.742
AGAP006254-RA	polypeptide N-acetylglucosaminyltransferase	1.63181	0.0358263	2893.21	4721.15
AGAP001281-RB	Potassium inwardly-rectifying channel subfamily J	-2.17315	9.75035e-07	243.714	112.148
AGAP005582-RA	pre-rRNA-processing protein TSR4	-1.88445	1.28164e-09	755.591	400.961
AGAP001999-RB	protein neuralized	1.77186	0.0199844	1168.46	2070.35
AGAP009182-RA	protein transport protein SEC61 subunit alpha	2.35477	0.0161943	14711.2	34641.6
AGAP009100-RA	Protein-glutamine gamma-glutamyltransferase E	-1.56619	0.000130208	134.976	86.1808
AGAP001109-RA	protein-tyrosine phosphatase	1.53115	3.26172e-07	1187.61	1818.41
AGAP008884-RA	protoheme IX farnesyltransferase	-1.58821	1.1444e-10	8194.32	5159.47
AGAP006486-RA	Prss3	2.05161	2.64705e-06	4360.4	8945.81
AGAP006344-RA	RAG1-activating protein 1-like protein	-1.8162	0.0122108	2115.96	1165.04
AGAP004559-RI	Ras-related protein	9.12823	0.00663481	1.13016	10.3164
AGAP011363-RA	Ras-related protein Rab-6A	1.70392	3.27949e-06	2862.93	4878.19
AGAP002411-RC	regulator of G-protein signaling	3.57811	0.0226767	64.8177	231.924
AGAP004890-RA	ribose-phosphate pyrophosphokinase	1.90303	0.0471776	841.604	1601.59
AGAP002831-RB	Ribosomal RNA small subunit methyltransferase H	-1.7982	5.26811e-07	772.403	429.543
AGAP010065-RA	RpL12: 60S ribosomal protein L12	-2.38364	0.0243116	91755.8	38493.9
AGAP001459-RA	RpL17: 60S ribosomal protein L17	-1.93531	1.20236e-06	3137.7	1621.29
AGAP005046-RB	RpL22: 60S ribosomal protein L22	-2.04979	0.0043729	124360	60669.7
AGAP002468-RA	RpL26: 60S ribosomal protein L26	-1.55624	0.00616072	85492.4	54935.4
AGAP006612-RA	RpL29: 60S ribosomal protein L29	-1.91382	0.000203872	44492.3	23247.9
AGAP003816-RA	RpL30: 60S ribosomal protein L30	-1.85204	0.0133997	50879.6	27472.2
AGAP003538-RA	RpL36a: 60S ribosomal protein L36a	-1.63612	0.000386822	73129.6	44697
AGAP009920-RA	RpL37a: 60S ribosomal protein L37a	-1.70982	0.000664071	51856.1	30328.3
AGAP010163-RA	RpL38: 60S ribosomal protein L38	-1.51768	0.0250293	74387.2	49013.8
AGAP007087-RA	RpL41: 60S ribosomal protein L41	-3.65022	0.0236635	243071	66590.9
AGAP003592-RB	RpLP0: 60S ribosomal protein LP0	-88.2556	1.59761e-22	32785.7	371.486
AGAP007740-RA	RpLP1: 60S ribosomal protein LP1	-2.05796	0.00408883	131668	63980
AGAP009998-RA	RpS11: 40S ribosomal protein S11	-1.86998	0.00038147	110936	59324.6
AGAP009431-RA	RpS21: 40S ribosomal protein S21	-1.92802	0.0489336	41332.7	21438
AGAP012100-RA	RpS26: 40S ribosomal protein S26	-1.95744	0.00538171	197469	100881
AGAP001595-RA	RpS29: 40S ribosomal protein S29	-4.05458	1.62201e-06	65198.1	16080.1
AGAP002437-RA	RpS8: 40S ribosomal protein S8	-1.53754	0.00057901	158261	102931
AGAP001825-RA	salivary lipase	-2.48035	0.00300192	21760.4	8773.14
AGAP008051-RA	SAP1: sensory appendage protein 1	-4.30413	7.36398e-05	431.418	100.233
AGAP004118-RA	SCRAL1: Class A Scavenger Receptor (SRCR domain) with Lysyl Oxidase domain.	1.55047	0.00610685	440.57	683.091
AGAP005716-RA	SCRB16: Class B Scavenger Receptor (CD36 domain)	1.70225	0.00213124	232.675	396.071
AGAP004846-RA	SCRB9: Class B Scavenger Receptor (CD36 domain).	2.47244	0.00427267	336.384	831.688
AGAP002464-RA	secreted ferritin G subunit	3.13155	0	22804.7	71413.9
AGAP011442-RA	serine carboxypeptidase 1	-2.16465	0.0230321	10231.1	4726.45
AGAP004568-RA	Serine protease like protein	4.99559	0.000200819	86.3862	431.55
AGAP011917-RA	serine-type enodpeptidase	1.82143	0	5462.47	9949.52
AGAP007169-RA	sestrin	1.72696	1.82584e-06	636.057	1098.45
AGAP003705-RB	Set1/Ash2 histone methyltransferase complex subunit ASH2	-1.54719	0.000466437	397.452	256.886
AGAP005167-RA	Short chain dehydrogenase/3-oxoacyl-(acyl-carrier protein) reductase	1.97726	0.0410424	77.0181	152.285
AGAP002520-RA	short-chain dehydrogenease/reductase	-1.6402	4.33601e-61	2448.52	1492.82
AGAP008494-RB	signal transducing adaptor molecule	1.57047	2.92986e-07	1061.69	1667.35
AGAP001931-RA	Six-cysteine containing astacin protease 3	-2.03716	0.0209173	47.1347	23.1375
AGAP008274-RA	snail, invertebrate	1.67039	6.80442e-05	172.477	288.103
AGAP002622-RA	sodium-coupled monocarboxylate transporter 1	3.32269	0.00951041	476.321	1582.67
AGAP001635-RA	sodium-coupled monocarboxylate transporter 2	1.9294	0.0112399	61.7012	119.046
AGAP013403-RA	Sodium-coupled monocarboxylate transporter 2	6.56053	0	29.0428	190.536
AGAP010860-RA	Sodium-dependent nutrient amino acid transporter 2	3.46917	0.00584085	79.7583	276.695
AGAP010973-RA	Sodium/potassium/calcium exchanger 3	1.67036	0.00127628	505.654	844.624
AGAP001557-RA	solute carrier family 12 (sodium/potassium/chloride transporter), member 2	1.84797	0.00969209	568.213	1050.04
AGAP009649-RA	solute carrier family 17, member 5	1.63973	0	5107.28	8374.55
AGAP003074-RB	solute carrier family 25 (mitochondrial dicarboxylate transporter), member 10	-1.65497	8.76028e-21	1407.79	850.642
AGAP010870-RA	solute carrier family 27 (fatty acid transporter), member 1/4	1.82972	0.0279953	2061.16	3771.34
AGAP007633-RC	solute carrier family 36 (proton-coupled amino acid transporter)	2.72522	1.43489e-07	1407.81	3836.6
AGAP003300-RA	solute carrier family 39 (zinc transporter)	1.70685	3.14679e-05	1350.81	2305.63
AGAP008034-RA	solute carrier family 39 (zinc transporter), member 7	1.61305	0.037425	2703.95	4361.6
AGAP010854-RA	solute carrier family 45, member 1/2/4	-2.23983	1.4107e-159	5493.99	2452.86
AGAP005653-RA	Solute carrier family 7 (cationic amino acid transporter, y+ system)	-1.63265	5.13265e-05	940.795	576.238
AGAP009255-RA	Sorting nexin-2	1.86067	0.0419038	768.113	1429.21
AGAP003012-RA	SP71	4.69357	0.000161433	398.805	1871.82
AGAP011207-RA	Spermine oxidase	-1.66902	0.00794169	1415.56	848.138
AGAP013180-RA	Spindle B	-1.65856	0.00816663	127.326	76.7693
AGAP008100-RA	Spire	1.9484	0.0421129	85.175	165.955
AGAP006483-RA	SPZ2: spaetzle-like cytokine 2	5.93148	9.40809e-14	186.395	1105.6
AGAP007866-RA	SPZ4: spaetzle-like cytokine 4	13.8589	0	84.1176	1165.78
AGAP005126-RA	SPZ6: spaetzle-like cytokine 6	4.9213	2.91406e-08	576.394	2836.61
AGAP028210-RA	SRPN13: serine protease inhibitor (serpin) 13	4.25627	0.0135656	289.522	1232.29
AGAP009221-RA	SRPN5: serine protease inhibitor (serpin) 5	-1.59653	0.0244721	537.245	336.507
AGAP002711-RB	stardust, isoform B	1.75765	0.00545822	263.143	462.514
AGAP003418-RA	stearoyl-CoA desaturase (delta-9 desaturase)	1.97175	5.00634e-06	2810.06	5540.73
AGAP012088-RA	stromal membrane-associated protein	1.50015	0.0018055	543.637	815.536
AGAP007484-RA	Sugar transporter ERD6-like 4	-2.10299	0.0189206	607.461	288.856
AGAP005600-RA	sugar transporter ERD6-like 6	4.44396	0.000653981	96.1778	427.411
AGAP003358-RA	Sugar transporter SWEET	-2.90803	0.0206495	1398.62	480.951
AGAP004498-RA	Sulfotransferase (Sult)	7.63229	0	76.109	580.886
AGAP001425-RA	Sulfotransferase (Sult)	7.66697	1.63286e-09	156.405	1199.15
AGAP001391-RA	Tetracycline transporter	1.58995	0	599.442	953.084
AGAP005113-RA	Thiamine pyrophosphate carrier	-1.62934	0.00552283	125.695	77.1447
AGAP003688-RA	threonine aldolase	-1.67241	6.41398e-12	2376.01	1420.71
AGAP003571-RA	threonine dehydratase	-1.5096	3.74353e-06	3636.66	2409.02
AGAP000235-RC	Thymosin	1.76291	2.21846e-05	862.304	1520.17
AGAP000235-RA	Thymosin	2.23185	0	8551.24	19085.1
AGAP005630-RA	transitional endoplasmic reticulum ATPase	2.2637	0.000209543	10131.3	22934.4
AGAP007894-RA	Translation elongation factor G	-1.52121	2.45861e-07	828.698	544.762
AGAP001721-RA	translocon-associated protein subunit alpha	1.70744	0.0246138	10038.6	17140.4
AGAP004567-RA	Transmembrane protease serine 11B	2.7167	0	257.762	700.261
AGAP008227-RA	trehalose 6-phosphate synthase/phosphatase	2.44377	0.0176211	2211.52	5404.45
AGAP002409-RA	tRNA pseudouridine38-40 synthase	-1.5835	0.00491225	2786.61	1759.78
AGAP008484-RA	tRNA-dihydrouridine synthase 1	-1.60174	4.77879e-19	943.682	589.16
AGAP002791-RC	tRNA-dihydrouridine synthase 4	-1.61871	2.62358e-05	172.602	106.629
AGAP000681-RA	tRNA:m4X modification enzyme	-1.65627	3.28779e-16	1273.29	768.769
AGAP006485-RA	Trypsin-alpha	2.16848	2.06011e-09	4249.65	9215.26
AGAP006487-RA	Trypsin-alpha	2.7116	0.00326067	4869.52	13204.2
AGAP010929-RA	tubulin beta	1.84841	1.52719e-07	26524.1	49027.5
AGAP004413-RA	tubulin monoglycylase TTLL15	2.1315	0.00902708	196.934	419.765
AGAP004427-RA	tubulin monoglycylase TTLL15	3.01163	0.0107272	51.1487	154.041
AGAP007684-RB	Tubulointerstitial nephritis antigen	-1.60648	0.00545822	797.602	496.49
AGAP002463-RB	ubiquitin associated and SH3 domain-containing protein B	2.04045	0.00711853	696.142	1420.44
AGAP012248-RA	ubiquitin carboxyl-terminal hydrolase 5/13	1.51759	0.000526309	2210.54	3354.68
AGAP001681-RA	ubiquitin conjugation factor E4 A	1.75774	4.65479e-07	1558.48	2739.41
AGAP011984-RA	UDP-N-acetyl-alpha-D-galactosamine:polypeptide N-acetylgalactosaminyltransferase 20	1.53633	1.87166e-11	535.729	823.057
AGAP007889-RA	UDP-N-acetylglucosamine pyrophosphorylase	2.14043	0	2141.75	4584.28
AGAP007557-RA	Unknown protein	-2.03542	1.71323e-33	363059	178371
AGAP007830-RA	Unknown protein	-2.09375	2.43271e-05	268987	128472
AGAP009508-RA	Unknown protein	-1.75546	8.22693e-06	109717	62500.8
AGAP012418-RA	Unknown protein	-2.53616	2.10414e-56	30591.3	12062.1
AGAP013362-RA	Unknown protein	-1.68312	0.000507708	47985.3	28509.8
AGAP028142-RA	Unknown protein	-29.5018	0.000109312	28913.7	980.065
AGAP028486-RA	Unknown protein	-2.15023	3.91586e-17	358918	166921
AGAP010420-RA	valyl-tRNA synthetase	1.5637	4.60177e-05	2034.67	3181.62
AGAP001823-RA	VATG: V-type H+-transporting ATPase subunit G	-1.79217	0.00716566	16370.1	9134.22
AGAP006443-RA	Venom allergen	-1.549	2.81703e-24	20506.8	13238.8
AGAP000553-RA	w: protein white	1.59275	0.0407841	154.04	245.347
AGAP007138-RA	Wurst	3.08059	0.00056175	743.679	2290.97
AGAP011178-RA	zinc/iron regulated transporter-related protein 1	5.95815	1.74681e-08	647.112	3855.59
AGAP010617-RA	Unknown protein	-18.4402	6.67322e-05	1572.74	85.289
AGAP011277-RA	Unknown protein	-16.9758	1.5605e-27	1594.6	93.9338
AGAP005597-RA	Unknown protein	-10.3827	9.42791e-05	3351.94	322.838
AGAP011276-RA	Unknown protein	-8.80172	2.03247e-17	2013.69	228.784
AGAP006835-RA	Unknown protein	-8.07915	3.69981e-06	142.249	17.6069
AGAP008892-RA	Unknown protein	-7.74411	0.0104066	13.586	1.75436
AGAP007641-RA	Unknown protein	-7.70059	0.0140458	22.2584	2.89047
AGAP012818-RA	Unknown protein	-4.76663	0.0353013	1716.36	360.078
AGAP013511-RC	Unknown protein	-4.17879	0.00023913	1448.54	346.641
AGAP028705-RA	Unknown protein	-4.06794	3.25154e-118	1199.03	294.751
AGAP004149-RA	Unknown protein	-3.17798	0.0345256	114.656	36.0782
AGAP011878-RA	Unknown protein	-3.12627	1.7681e-05	1333.86	426.661
AGAP001717-RA	Unknown protein	-3.0932	0.0479272	1205.34	389.674
AGAP013146-RA	Unknown protein	-3.07887	5.25197e-07	393.939	127.949
AGAP012983-RA	Unknown protein	-2.99479	1.16769e-07	214.493	71.6221
AGAP002195-RA	Unknown protein	-2.96352	0.0295901	224.525	75.7628
AGAP003748-RA	Unknown protein	-2.90345	0.0114521	23.0107	7.92532
AGAP007231-RA	Unknown protein	-2.85252	7.8502e-09	252.62	88.5603
AGAP004799-RA	Unknown protein	-2.79896	0.0314971	3405.56	1216.72
AGAP013729-RA	Unknown protein	-2.66054	1.60024e-15	1887.12	709.299
AGAP006985-RA	Unknown protein	-2.62161	5.51506e-36	709.94	270.804
AGAP007188-RA	Unknown protein	-2.57796	0.00159716	28309.1	10981.2
AGAP012843-RA	Unknown protein	-2.56904	3.01226e-05	207.218	80.6597
AGAP001021-RB	Unknown protein	-2.56192	3.9309e-06	172.226	67.2255
AGAP013303-RA	Unknown protein	-2.54643	0.0308301	23.3888	9.18495
AGAP005491-RA	Unknown protein	-2.37038	0.00585043	33.6907	14.2132
AGAP013453-RA	Unknown protein	-2.3324	3.06123e-05	35618.1	15271
AGAP002117-RA	Unknown protein	-2.32462	1.07219e-05	2030.77	873.594
AGAP003993-RA	Unknown protein	-2.3147	1.14231e-56	2840.75	1227.26
AGAP004831-RA	Unknown protein	-2.28979	0.025327	974.666	425.658
AGAP007053-RA	Unknown protein	-2.27568	8.90593e-21	266.916	117.291
AGAP011098-RA	Unknown protein	-2.26256	1.17639e-07	3354.61	1482.66
AGAP007943-RA	Unknown protein	-2.24456	9.27152e-09	1467.36	653.741
AGAP005497-RA	Unknown protein	-2.24317	2.23241e-09	267.043	119.047
AGAP000079-RA	Unknown protein	-2.24186	6.01402e-07	305.412	136.232
AGAP001769-RC	Unknown protein	-2.22867	0.00174572	159.059	71.3693
AGAP003977-RA	Unknown protein	-2.20744	0.000136776	222.644	100.861
AGAP000859-RA	Unknown protein	-2.20313	0.00229596	40.7266	18.4858
AGAP002728-RB	Unknown protein	-2.17266	0.000778616	889.388	409.354
AGAP012651-RA	Unknown protein	-2.14242	4.47303e-09	929.384	433.801
AGAP009981-RA	Unknown protein	-2.13714	0.00326075	1180.6	552.419
AGAP004999-RA	Unknown protein	-2.1361	0.000433076	946.197	442.955
AGAP008372-RA	Unknown protein	-2.10303	5.06612e-10	3466.88	1648.51
AGAP011879-RA	Unknown protein	-2.07873	0.0254147	805.864	387.671
AGAP013491-RA	Unknown protein	-2.07804	0.0323899	26.4059	12.7071
AGAP007226-RA	Unknown protein	-2.07097	0.0338087	11648.6	5624.71
AGAP007233-RA	Unknown protein	-2.00928	0.000130447	4262.46	2121.38
AGAP010689-RA	Unknown protein	-1.99891	0.0347019	78.398	39.2204
AGAP004998-RA	Unknown protein	-1.98862	5.92135e-05	1552.17	780.528
AGAP013105-RA	Unknown protein	-1.9777	4.90935e-05	4512.42	2281.65
AGAP007550-RB	Unknown protein	-1.97721	5.92981e-05	564.198	285.351
AGAP005685-RA	Unknown protein	-1.96799	0.021508	9106.41	4627.26
AGAP006602-RA	Unknown protein	-1.95929	0.00466629	4626.8	2361.46
AGAP007949-RA	Unknown protein	-1.93055	0.00155068	539.503	279.456
AGAP013377-RA	Unknown protein	-1.92947	1.26645e-17	1111.35	575.985
AGAP028402-RA	Unknown protein	-1.9289	3.71453e-10	29239.8	15158.8
AGAP000690-RA	Unknown protein	-1.92792	3.35685e-15	275.944	143.131
AGAP006193-RA	Unknown protein	-1.91583	0.000272178	1872.81	977.548
AGAP012808-RA	Unknown protein	-1.88114	0.00121893	64.0911	34.0704
AGAP011506-RA	Unknown protein	-1.87451	0.00722809	134.725	71.8721
AGAP006603-RA	Unknown protein	-1.84439	0.00108833	2077.33	1126.3
AGAP001354-RA	Unknown protein	-1.8427	7.34155e-26	4698.74	2549.92
AGAP011281-RA	Unknown protein	-1.83689	3.15649e-14	267.292	145.514
AGAP011027-RA	Unknown protein	-1.82138	7.57462e-10	177.995	97.7252
AGAP005887-RA	Unknown protein	-1.82008	1.3968e-14	616.119	338.512
AGAP003248-RA	Unknown protein	-1.81579	0.00449813	202.954	111.772
AGAP028595-RA	Unknown protein	-1.81199	5.23544e-10	858.291	473.673
AGAP005844-RA	Unknown protein	-1.80285	2.53338e-06	640.577	355.313
AGAP002852-RA	Unknown protein	-1.78308	0.00270952	576.99	323.592
AGAP009054-RA	Unknown protein	-1.77904	0.00291305	573.227	322.212
AGAP028555-RA	Unknown protein	-1.77661	2.62144e-09	490.467	276.069
AGAP001053-RE	Unknown protein	-1.77248	0.00376542	1003.37	566.082
AGAP007241-RA	Unknown protein	-1.76479	0.00405573	81.4103	46.1305
AGAP002609-RA	Unknown protein	-1.73819	0.00687039	410.111	235.941
AGAP008301-RA	Unknown protein	-1.72657	1.34199e-05	323.344	187.275
AGAP000431-RA	Unknown protein	-1.72538	0.0114618	53.7949	31.1787
AGAP028742-RA	Unknown protein	-1.71955	0.000135659	383.279	222.895
AGAP009309-RA	Unknown protein	-1.71483	0.0076785	73.5038	42.8635
AGAP001942-RA	Unknown protein	-1.70573	0.0206032	3961.9	2322.71
AGAP012732-RA	Unknown protein	-1.69506	0.00488636	101.613	59.9467
[truncated: 261 more rows]

## Sheet: Top 200 most abundant Genes
Feature ID	VectorBase Description	Control: reads mapped per gene (Rep 1)	Control: reads mapped per gene (Rep 2)	Control RPKM (Norm)
[truncated: 200 more rows]
